# Supplementary material for: Bond-length distributions for ions bonded to oxygen: metalloids and post-transition metals
Source: Acta Crystallogr B Struct Sci Cryst Eng Mater. 2018 Jan 12;74(Pt 1):63–78. doi: 10.1107/S2052520617017437 (PMC5798398; doi:10.1107/S2052520617017437)
Supplement: Supplementary file 2 [file b-74-00063-sup2.txt]

ICSD_#	Ion_#	Bond 1	Bond 2	Bond 3	Bond 4	Bond 5	Bond 6
1282	1	1.735	1.736	1.737	1.765
	2	1.73	1.744	1.746	1.747
1841	1	1.729	1.74	1.765	1.769
	2	1.747	1.748	1.757	1.764
1880	1	1.722	1.743	1.751	1.761
	2	1.744	1.751	1.754	1.767
	3	1.737	1.755	1.76	1.77
4335	1	1.724	1.73	1.743	1.757
8032	1	1.753	1.753	1.753	1.753
12126	1	1.722	1.749	1.75	1.754
20172	4	1.726	1.726	1.768	1.772
20495	1	1.75	1.75	1.75	1.75
26353	1	1.732	1.772	1.772	1.784
	2	1.738	1.739	1.755	1.777
26405	1	1.734	1.769	1.774	1.776
	2	1.74	1.748	1.798	1.799
	3	1.731	1.756	1.76	1.779
26406	1	1.761	1.769	1.785	1.788
29390	1	1.717	1.717	1.741	1.741
29443	1	1.742	1.742	1.742	1.742
29551	1	1.709	1.752	1.753	1.754
	2	1.711	1.753	1.758	1.766
30018	1	1.703	1.736	1.736	1.768
30698	1	1.76	1.76	1.76	1.76
30740	1	1.712	1.727	1.739	1.739
30870	1	1.742	1.75	1.77	1.77
	2	1.701	1.739	1.797	1.797
30933	2	1.712	1.743	1.763	1.763
31235	1	1.748	1.748	1.748	1.748
31256	1	1.784	1.792	1.792	1.792
31257	4	1.789	1.792	1.792	1.792
31258	4	1.786	1.791	1.791	1.791
32600	1	1.71	1.75	1.757	1.757
	2	1.698	1.769	1.776	1.803
	3	1.706	1.744	1.777	1.778
33287	1	1.694	1.718	1.731	1.735
33532	1	1.745	1.756	1.758	1.764
	2	1.737	1.759	1.767	1.777
	3	1.737	1.744	1.764	1.768
	4	1.741	1.743	1.76	1.772
33742	1	1.729	1.729	1.74	1.74
33832	1	1.741	1.741	1.751	1.751
33924	1	1.697	1.706	1.784	1.807
34100	1	1.717	1.723	1.741	1.741
34101	1	1.7	1.732	1.732	1.755
34185	5	1.711	1.746	1.783	1.8
34580	1	1.704	1.706	1.756	1.759
34792	4	1.709	1.72	1.799	1.803
35692	1	1.73	1.734	1.734	1.752
39337	1	1.764	1.764	1.764	1.764
39520	1	1.736	1.744	1.747	1.747
39877	5	1.739	1.741	1.745	1.749
	7	1.722	1.727	1.753	1.769
	8	1.72	1.744	1.755	1.76
39891	1	1.74	1.74	1.74	1.74
	2	1.724	1.728	1.748	1.748
39921	1	1.754	1.754	1.754	1.754
39922	1	1.753	1.753	1.753	1.753
39923	1	1.753	1.753	1.753	1.753
40129	1	1.744	1.744	1.744	1.744
40315	1	1.768	1.768	1.768	1.768
40451	1	1.713	1.72	1.748	1.789
	2	1.706	1.716	1.756	1.781
40530	1	1.718	1.731	1.744	1.749
	2	1.721	1.73	1.733	1.741
41075	2	1.722	1.729	1.731	1.73
41144	2	1.767	1.767	1.767	1.767
42382	2	1.714	1.721	1.734	1.745
	3	1.718	1.737	1.74	1.746
42383	2	1.718	1.731	1.738	1.743
	3	1.711	1.726	1.75	1.753
42384	1	1.728	1.728	1.734	1.734
48023	1	1.728	1.735	1.769	1.773
	2	1.73	1.732	1.753	1.756
	3	1.725	1.73	1.735	1.745
	4	1.736	1.741	1.761	1.763
	5	1.704	1.737	1.74	1.761
	6	1.756	1.756	1.76	1.76
	7	1.73	1.73	1.737	1.737
50060	1	1.738	1.742	1.753	1.766
	2	1.74	1.743	1.744	1.746
51754	1	1.728	1.747	1.764	1.788
53637	1	1.721	1.728	1.734	1.734
	2	1.72	1.724	1.731	1.738
53640	1	1.715	1.725	1.731	1.739
53641	1	1.719	1.73	1.732	1.754
54009	1	1.744	1.744	1.744	1.744
54049	2	1.725	1.726	1.741	1.749
	3	1.75	1.754	1.762	1.77
57130	3	1.727	1.731	1.737	1.754
59300	1	1.698	1.719	1.733	1.752
	2	1.718	1.726	1.744	1.746
61498	1	1.724	1.729	1.735	1.743
62237	3	1.733	1.733	1.787	1.792
62317	1	1.726	1.749	1.756	1.804
	2	1.721	1.741	1.748	1.753
	4	1.74	1.745	1.777	1.8
62490	1	1.747	1.759	1.762	1.774
62615	1	1.763	1.763	1.763	1.763
62616	1	1.768	1.768	1.768	1.768
63265	3	1.688	1.767	1.767	1.767
63547	1	1.715	1.73	1.737	1.765
	2	1.714	1.754	1.78	1.781
	3	1.697	1.722	1.749	1.783
	4	1.713	1.725	1.754	1.764
	5	1.703	1.706	1.76	1.779
	6	1.722	1.723	1.744	1.762
	7	1.705	1.738	1.743	1.774
	8	1.693	1.737	1.745	1.776
64962	1	1.718	1.726	1.747	1.75
65004	1	1.74	1.74	1.74	1.74
65161	1	1.733	1.733	1.733	1.809
65664	1	1.743	1.743	1.743	1.743
65665	1	1.745	1.745	1.745	1.745
65666	1	1.746	1.746	1.746	1.746
66162	1	1.703	1.722	1.726	1.731
66342	1	1.742	1.742	1.746	1.746
67038	2	1.742	1.762	1.762	1.771
67055	1	1.77	1.77	1.77	1.77
67221	1	1.725	1.725	1.725	1.725
68257	1	1.723	1.729	1.756	1.765
68661	1	1.722	1.76	1.763	1.775
68913	1	1.735	1.743	1.745	1.745
68999	2	1.804	1.804	1.804	1.812
69036	1	1.709	1.734	1.734	1.749
69402	1	1.731	1.731	1.739	1.739
69617	3	1.708	1.767	1.767	1.767
69733	3	1.75	1.75	1.756	1.791
	4	1.738	1.753	1.757	1.789
69958	1	1.748	1.748	1.748	1.748
71114	4	1.731	1.731	1.761	1.776
72936	1	1.71	1.725	1.738	1.744
73207	1	1.766	1.766	1.766	1.766
	2	1.725	1.735	1.772	1.772
73272	1	1.733	1.737	1.743	1.756
	2	1.733	1.737	1.743	1.756
	3	1.705	1.734	1.753	1.767
	4	1.705	1.734	1.753	1.767
73273	1	1.731	1.74	1.743	1.748
	2	1.736	1.747	1.75	1.754
	3	1.693	1.752	1.759	1.764
	4	1.724	1.773	1.777	1.777
73364	1	1.714	1.725	1.731	1.742
	2	1.717	1.718	1.734	1.738
	3	1.725	1.738	1.749	1.752
	4	1.73	1.736	1.739	1.74
74760	1	1.728	1.739	1.747	1.766
74856	1	1.744	1.744	1.744	1.744
74954	1	1.756	1.756	1.756	1.756
74968	1	1.748	1.748	1.821	1.827
75591	1	1.748	1.748	1.748	1.748
77638	1	1.715	1.727	1.728	1.738
	2	1.718	1.719	1.731	1.736
	3	1.72	1.728	1.732	1.734
79153	2	1.704	1.704	1.704	1.773
79154	2	1.72	1.768	1.768	1.768
79305	1	1.727	1.733	1.75	1.75
79843	2	1.752	1.752	1.752	1.752
79853	1	1.734	1.734	1.74	1.74
81392	1	1.733	1.748	1.768	1.77
	2	1.744	1.749	1.756	1.767
	3	1.711	1.722	1.733	1.735
	4	1.708	1.72	1.725	1.73
82249	1	1.712	1.734	1.74	1.748
82250	1	1.706	1.728	1.74	1.747
83016	1	1.778	1.778	1.778	1.822
83449	1	1.72	1.72	1.72	1.746
83707	1	1.752	1.752	1.753	1.753
	2	1.709	1.71	1.772	1.772
83737	1	1.753	1.753	1.755	1.755
	2	1.705	1.71	1.772	1.772
83738	1	1.754	1.754	1.756	1.756
	2	1.703	1.711	1.772	1.772
85200	2	1.709	1.747	1.796	1.796
85553	1	1.733	1.741	1.743	1.747
	2	1.738	1.744	1.746	1.749
	3	1.74	1.743	1.744	1.745
	4	1.716	1.735	1.748	1.749
86315	1	1.702	1.715	1.746	1.748
86320	1	1.711	1.742	1.753	1.759
	2	1.709	1.721	1.747	1.769
	3	1.711	1.739	1.75	1.759
	4	1.722	1.722	1.757	1.761
88917	1	1.723	1.751	1.754	1.755
	2	1.716	1.752	1.755	1.76
90038	1	1.727	1.733	1.735	1.762
	2	1.73	1.737	1.738	1.74
	3	1.743	1.748	1.748	1.755
91530	1	1.721	1.73	1.738	1.757
91551	1	1.745	1.746	1.754	1.761
92708	1	1.755	1.765	1.767	1.78
	2	1.752	1.758	1.761	1.769
92728	2	1.708	1.711	1.771	1.771
92732	2	1.706	1.711	1.772	1.772
92733	2	1.706	1.712	1.773	1.773
92734	2	1.706	1.711	1.772	1.772
92735	2	1.705	1.711	1.772	1.772
92736	2	1.706	1.711	1.772	1.772
92738	2	1.706	1.711	1.771	1.771
92739	2	1.707	1.711	1.771	1.771
93846	1	1.745	1.751	1.765	1.773
	2	1.741	1.75	1.758	1.811
95367	1	1.734	1.743	1.746	1.762
	2	1.703	1.746	1.75	1.754
	3	1.739	1.741	1.745	1.756
	4	1.74	1.742	1.742	1.749
95391	1	1.74	1.741	1.747	1.751
	2	1.74	1.743	1.753	1.767
95408	9	1.717	1.751	1.801	1.804
	10	1.717	1.761	1.799	1.801
95535	1	1.755	1.756	1.767	1.771
	2	1.743	1.751	1.767	1.795
	3	1.732	1.765	1.773	1.782
	4	1.729	1.755	1.795	1.809
	5	1.73	1.745	1.748	1.785
	6	1.743	1.754	1.759	1.777
96711	1	1.702	1.725	1.731	1.769
	2	1.712	1.73	1.743	1.769
100141	1	1.739	1.745	1.748	1.757
	2	1.72	1.756	1.758	1.759
100219	1	1.735	1.741	1.758	1.77
	2	1.72	1.732	1.733	1.762
	3	1.715	1.739	1.739	1.766
	4	1.74	1.741	1.755	1.781
100221	1	1.723	1.742	1.747	1.759
	2	1.74	1.744	1.762	1.775
	3	1.745	1.751	1.755	1.768
	4	1.729	1.738	1.756	1.759
	5	1.739	1.753	1.754	1.765
	6	1.748	1.749	1.766	1.77
100297	6	1.737	1.748	1.765	1.767
	10	1.717	1.763	1.767	1.778
100348	1	1.733	1.733	1.734	1.734
110574	2	1.691	1.717	1.728	1.78
110631	1	1.715	1.724	1.728	1.73
	2	1.727	1.728	1.733	1.737
	3	1.722	1.724	1.735	1.752
110642	3	1.723	1.73	1.737	1.745
150769	1	1.71	1.775	1.775	1.797
	2	1.73	1.73	1.762	1.762
	3	1.752	1.758	1.763	1.766
154360	1	1.699	1.775	1.775	1.775
154361	1	1.707	1.768	1.768	1.768
154362	1	1.716	1.756	1.756	1.756
154363	1	1.716	1.763	1.763	1.764
155211	1	1.71	1.737	1.742	1.745
	2	1.724	1.731	1.749	1.751
	3	1.722	1.732	1.744	1.747
155715	2	1.7	1.717	1.719	1.72
156656	1	1.727	1.74	1.751	1.755
	2	1.732	1.748	1.748	1.753
156658	1	1.728	1.743	1.751	1.752
	2	1.722	1.742	1.745	1.749
158747	1	1.754	1.754	1.76	1.76
	2	1.704	1.72	1.762	1.762
164876	1	1.722	1.733	1.735	1.756
	2	1.716	1.722	1.739	1.75
	3	1.724	1.733	1.748	1.75
	4	1.725	1.726	1.732	1.739
	5	1.711	1.74	1.751	1.767
	6	1.729	1.733	1.742	1.743
	7	1.719	1.742	1.753	1.755
	8	1.726	1.743	1.745	1.748
170148	2	1.768	1.768	1.768	1.768
170161	2	1.769	1.769	1.769	1.769
170163	2	1.766	1.766	1.766	1.766
170168	2	1.765	1.765	1.765	1.765
170593	1	1.73	1.763	1.763	1.795
173269	1	1.745	1.745	1.748	1.749
200051	2	1.724	1.751	1.797	1.797
200993	3	1.707	1.77	1.77	1.77
200995	3	1.685	1.765	1.765	1.765
201094	3	1.71	1.758	1.758	1.758
201351	1	1.715	1.716	1.727	1.766
201449	1	1.739	1.739	1.743	1.743
	2	1.734	1.734	1.745	1.758
	3	1.734	1.737	1.743	1.75
201644	1	1.709	1.742	1.764	1.771
	2	1.697	1.737	1.752	1.768
	3	1.699	1.73	1.751	1.757
	4	1.717	1.737	1.75	1.755
	5	1.724	1.751	1.753	1.768
	6	1.698	1.735	1.743	1.763
	7	1.703	1.738	1.742	1.76
	8	1.71	1.73	1.753	1.764
201646	1	1.707	1.741	1.758	1.76
	2	1.707	1.718	1.738	1.767
	3	1.695	1.734	1.747	1.761
	4	1.713	1.716	1.748	1.755
201647	1	1.714	1.738	1.758	1.765
	2	1.707	1.72	1.74	1.755
	3	1.691	1.722	1.731	1.741
	4	1.713	1.727	1.747	1.755
201648	1	1.702	1.722	1.741	1.741
280310	1	1.702	1.762	1.762	1.762
280520	1	1.75	1.75	1.774	1.78
280607	2	1.763	1.763	1.763	1.763
280977	1	1.716	1.746	1.75	1.762
	2	1.724	1.748	1.755	1.764
281557	1	1.74	1.747	1.751	1.756
400310	1	1.719	1.742	1.753	1.762
406612	1	1.732	1.738	1.762	1.764
	2	1.738	1.748	1.748	1.759
406614	1	1.74	1.762	1.764	1.782
	2	1.732	1.732	1.738	1.746
414553	1	1.711	1.711	1.752	1.752
33287	2	1.786	1.789	1.794	1.866	1.937
	3	1.779	1.797	1.829	1.864	1.889
41075	1	1.783	1.788	1.8	1.861	1.867
57130	1	1.781	1.783	1.799	1.86	1.905
	2	1.789	1.808	1.831	1.87	1.876
66979	1	1.783	1.815	1.825	1.867	1.889
69029	1	1.78	1.799	1.831	1.887	1.894
75347	1	1.771	1.789	1.797	1.882	1.927
84613	2	1.814	1.814	1.817	1.838	1.899
85752	1	1.769	1.79	1.796	1.878	1.924
86315	2	1.774	1.813	1.837	1.85	1.934
	3	1.798	1.806	1.815	1.842	1.93
94590	3	1.794	1.823	1.86	1.86	1.931
100368	2	1.815	1.815	1.817	1.837	1.902
100369	2	1.813	1.813	1.828	1.842	1.906
100370	2	1.812	1.812	1.845	1.845	1.915
100371	2	1.803	1.803	1.85	1.86	1.926
100542	1	1.788	1.817	1.829	1.873	1.935
110642	1	1.777	1.784	1.813	1.905	1.906
	2	1.784	1.789	1.792	1.854	1.901
156729	3	1.804	1.828	1.865	1.865	1.938
156730	3	1.803	1.828	1.864	1.864	1.936
156731	3	1.801	1.825	1.865	1.865	1.938
156732	3	1.802	1.824	1.867	1.867	1.937
156733	3	1.803	1.83	1.866	1.866	1.935
156734	3	1.8	1.827	1.866	1.866	1.935
156735	3	1.8	1.83	1.869	1.869	1.936
201750	1	1.748	1.82	1.831	1.903	1.932
250032	2	1.782	1.801	1.81	1.871	1.885
	3	1.795	1.822	1.842	1.843	1.857
407355	1	1.788	1.817	1.829	1.87	1.892
6	1	1.863	1.877	1.888	1.889	1.911	1.932
170	1	1.845	1.867	1.88	1.882	1.913	1.932
	2	1.876	1.876	1.876	1.886	1.893	1.896
	3	1.865	1.865	1.877	1.881	1.887	1.909
819	1	1.857	1.868	1.887	1.899	1.909	1.964
1371	1	1.817	1.839	1.839	1.965	2.026	2.026
	4	1.894	1.894	1.894	1.894	1.894	1.894
1850	2	1.795	1.795	1.945	1.945	1.947	1.947
	3	1.792	1.795	1.935	1.943	1.947	1.962
1975	1	1.816	1.891	1.902	1.973	2.031	2.053
	2	1.817	1.848	1.876	1.927	1.968	2.03
2006	1	1.886	1.886	1.886	1.886	1.886	1.886
	4	1.806	1.806	1.845	1.988	1.988	1.988
	5	1.88	1.88	1.88	1.96	1.96	1.96
2234	1	1.854	1.857	1.859	1.875	1.888	2.025
	2	1.812	1.815	1.883	1.905	1.959	1.96
2570	1	1.837	1.837	1.837	1.837	2.037	2.037
4324	1	1.887	1.887	1.887	1.887	1.887	1.887
8225	1	1.87	1.87	1.878	1.878	1.886	1.886
12106	1	1.876	1.876	1.876	1.876	1.94	1.94
12127	1	1.835	1.846	1.914	1.934	1.945	2.052
14038	1	1.869	1.879	1.883	1.884	1.885	1.899
	2	1.868	1.874	1.884	1.887	1.893	1.899
14050	1	1.867	1.867	1.921	1.921	1.921	1.921
14141	1	1.848	1.866	1.873	1.878	1.912	1.921
	2	1.864	1.864	1.889	1.889	1.913	1.913
15496	1	1.887	1.887	1.887	1.887	1.887	1.887
17051	1	1.874	1.874	1.882	1.882	1.936	1.961
17060	1	1.884	1.884	1.884	1.888	1.888	1.888
	2	1.882	1.882	1.882	1.912	1.912	1.912
	3	1.863	1.863	1.863	1.906	1.906	1.906
17061	1	1.877	1.877	1.877	1.89	1.89	1.89
	2	1.887	1.887	1.887	1.901	1.901	1.901
	3	1.878	1.878	1.878	1.882	1.882	1.882
20172	1	1.845	1.884	1.903	1.905	1.91	1.957
20231	1	1.843	1.846	1.916	1.924	1.931	1.941
	2	1.858	1.858	1.909	1.909	1.919	1.919
	3	1.845	1.906	1.91	1.92	1.928	1.94
	4	1.855	1.874	1.876	1.918	1.959	1.97
	5	1.845	1.846	1.922	1.933	1.935	1.946
20529	1	1.914	1.914	1.914	1.914	1.914	1.914
20800	1	1.852	1.852	1.921	1.921	1.943	1.943
	2	1.854	1.893	1.91	1.925	1.94	1.952
20857	1	1.837	1.858	1.862	1.899	1.919	1.942
23397	1	1.842	1.842	1.865	1.959	1.997	1.997
	4	1.895	1.895	1.895	1.895	1.895	1.895
27657	1	1.846	1.861	1.861	1.93	1.93	1.962
28046	2	1.862	1.862	1.873	1.873	1.944	1.944
29344	1	1.852	1.852	1.859	1.973	1.973	1.982
30521	1	1.82	1.82	1.946	1.946	1.997	1.997
30538	1	1.923	1.923	1.923	1.923	1.923	1.923
30686	1	1.819	1.87	1.879	1.913	1.955	1.975
30788	1	1.894	1.894	1.914	1.915	1.915	1.963
	4	1.889	1.889	1.889	1.931	1.931	1.931
30870	3	1.848	1.865	1.88	1.907	1.961	1.966
	4	1.845	1.847	1.885	1.895	1.959	2.035
30992	1	1.902	1.902	1.902	1.902	1.904	1.904
30996	1	1.844	1.849	1.85	1.915	1.942	1.998
	2	1.849	1.854	1.858	1.913	1.938	1.986
31187	1	1.861	1.871	1.89	1.9	1.933	1.958
31243	1	1.802	1.859	1.859	1.933	1.933	2.024
	2	1.805	1.818	1.833	1.975	1.985	1.99
31244	1	1.802	1.859	1.859	1.933	1.933	2.024
	2	1.805	1.818	1.833	1.975	1.985	1.99
31250	1	1.927	1.927	1.927	1.927	1.927	1.927
31256	2	1.902	1.922	1.924	1.924	1.928	1.928
31257	1	1.897	1.897	1.897	1.897	1.897	1.897
	2	1.897	1.918	1.918	1.919	1.919	1.92
31258	1	1.9	1.9	1.9	1.9	1.9	1.9
	2	1.893	1.916	1.916	1.917	1.917	1.929
	3	1.877	1.877	1.877	1.877	1.971	1.971
31259	1	1.818	1.823	1.905	1.934	1.94	2.017
31280	1	1.866	1.866	1.884	1.884	1.941	1.941
	2	1.871	1.871	1.871	1.871	1.939	1.939
32744	1	1.878	1.878	1.88	1.88	1.929	1.929
33550	1	1.888	1.888	1.888	1.888	1.888	1.888
34185	10	1.872	1.876	1.907	1.915	1.983	2.004
34209	1	1.853	1.853	1.946	1.946	1.967	1.967
	2	1.867	1.867	1.872	1.872	1.928	1.928
34613	1	1.849	1.862	1.872	1.889	1.915	1.939
34803	1	1.795	1.795	1.968	1.968	1.968	1.968
37066	1	1.891	1.891	1.891	1.891	1.891	1.891
	3	1.844	1.855	1.855	1.946	1.999	1.999
37194	1	1.882	1.882	1.886	1.886	1.895	1.895
	2	1.868	1.868	1.889	1.889	1.901	1.901
37261	1	1.91	1.91	1.91	1.91	1.91	1.91
38371	3	1.849	1.849	1.849	1.999	1.999	1.999
	4	1.889	1.889	1.889	1.889	1.889	1.889
38373	3	1.862	1.862	1.862	1.969	1.969	1.969
	4	1.89	1.89	1.89	1.89	1.89	1.89
39161	1	1.926	1.926	1.926	1.926	1.926	1.926
39337	2	1.927	1.927	1.927	1.927	1.927	1.927
39404	2	1.901	1.901	1.907	1.907	1.913	1.913
39432	1	1.849	1.855	1.87	1.895	1.92	1.941
39606	1	1.896	1.896	1.907	1.907	1.919	1.919
39827	1	1.893	1.893	1.893	1.893	1.893	1.893
39902	1	1.889	1.889	1.889	1.889	1.889	1.889
	2	1.878	1.878	1.907	1.942	1.942	1.942
40315	2	1.93	1.93	1.93	1.93	1.93	1.93
40529	2	1.878	1.882	1.888	1.896	1.937	2.026
40683	3	1.871	1.871	1.873	1.873	1.948	1.948
40880	1	1.844	1.844	1.927	1.927	1.964	1.964
	2	1.86	1.86	1.873	1.873	1.931	1.931
40974	1	1.906	1.906	1.906	1.907	1.907	1.907
41144	1	1.927	1.927	1.927	1.927	1.927	1.927
41219	1	1.812	1.846	1.846	1.971	2.027	2.027
	4	1.894	1.894	1.894	1.894	1.894	1.894
41243	1	1.881	1.885	1.895	1.92	1.948	1.971
41562	1	1.852	1.852	1.889	1.889	1.898	1.898
50618	1	1.888	1.888	1.888	1.888	1.888	1.888
50622	1	1.904	1.904	1.904	1.904	1.904	1.904
50624	1	1.91	1.91	1.91	1.91	1.91	1.91
50626	1	1.927	1.927	1.927	1.927	1.927	1.927
54110	1	1.904	1.904	1.904	1.904	1.904	1.904
54165	1	1.9	1.902	1.902	1.902	1.902	1.963
	3	1.895	1.895	1.903	1.922	1.949	1.949
	4	1.884	1.884	1.884	1.918	1.918	1.918
54166	9	1.912	1.914	1.914	1.915	1.915	1.934
	10	1.911	1.911	1.911	1.925	1.925	1.925
	11	1.89	1.89	1.89	1.928	1.928	1.928
	12	1.91	1.914	1.914	1.918	1.918	1.931
	13	1.887	1.907	1.907	1.912	1.912	1.969
	14	1.899	1.899	1.899	1.937	1.937	1.937
59327	1	1.896	1.9	1.907	1.916	1.919	1.923
	2	1.898	1.899	1.909	1.918	1.918	1.925
60844	1	1.91	1.91	1.91	1.91	1.91	1.91
60845	1	1.913	1.913	1.913	1.913	1.913	1.913
61493	1	1.852	1.858	1.887	1.897	1.9	1.914
61498	2	1.835	1.842	1.851	1.859	1.951	1.967
62363	1	1.903	1.903	1.915	1.915	1.917	1.917
62615	2	1.919	1.919	1.919	1.919	1.919	1.919
62616	2	1.923	1.923	1.923	1.923	1.923	1.923
62704	1	1.911	1.911	1.911	1.911	1.911	1.911
62964	1	1.836	1.885	1.898	1.912	1.925	1.929
63033	1	1.872	1.872	1.885	1.885	1.91	1.91
63034	1	1.848	1.848	1.877	1.945	1.961	1.961
	3	1.865	1.865	1.865	1.977	1.977	1.977
	4	1.882	1.882	1.882	1.882	1.882	1.882
63163	1	1.861	1.861	1.919	1.919	1.923	1.923
63185	1	1.86	1.86	1.919	1.919	1.931	1.931
63240	5	1.845	1.854	1.882	1.884	1.897	1.898
63247	1	1.89	1.89	1.911	1.911	1.946	1.946
	2	1.863	1.863	1.881	1.881	1.971	1.971
63263	1	1.82	1.833	1.833	1.941	2.007	2.007
63265	1	1.849	1.849	1.853	1.955	1.992	1.992
	4	1.895	1.895	1.895	1.895	1.895	1.895
63267	1	1.852	1.852	1.856	1.958	1.997	1.997
	4	1.899	1.899	1.899	1.899	1.899	1.899
63442	2	1.908	1.908	1.908	1.908	1.908	1.908
63443	2	1.906	1.906	1.906	1.906	1.906	1.906
64747	2	1.858	1.858	1.882	1.882	1.923	1.923
64748	2	1.852	1.852	1.875	1.875	1.927	1.927
64849	2	1.886	1.886	1.909	1.909	1.947	1.947
66331	1	1.899	1.899	1.899	1.899	1.902	1.902
66923	1	1.848	1.848	1.929	1.929	1.937	1.937
	2	1.856	1.856	1.858	1.858	1.926	1.926
66924	1	1.833	1.839	1.853	1.9	1.925	1.98
66979	2	1.858	1.875	1.89	1.896	1.903	1.98
67242	2	1.865	1.865	1.876	1.876	1.935	1.935
67446	1	1.897	1.897	1.9	1.9	1.943	1.943
	2	1.896	1.896	1.902	1.902	1.943	1.943
	3	1.87	1.876	1.918	1.92	1.925	1.928
67447	1	1.898	1.898	1.898	1.898	1.941	1.941
	2	1.901	1.901	1.901	1.901	1.947	1.947
	3	1.865	1.879	1.922	1.924	1.925	1.926
67729	2	1.873	1.873	1.875	1.875	1.945	1.945
68170	1	1.889	1.889	1.889	1.889	1.91	1.91
68187	1	1.875	1.875	1.911	1.911	1.925	1.925
68636	4	1.795	1.795	1.952	1.952	1.98	1.98
68921	1	1.895	1.895	1.899	1.899	1.916	1.916
	2	1.853	1.853	1.901	1.901	1.915	1.915
68999	1	1.811	1.811	1.847	1.987	1.992	1.992
	3	1.88	1.88	1.88	1.966	1.966	1.966
	4	1.879	1.879	1.879	1.879	1.879	1.879
69213	2	1.94	1.94	1.94	1.94	1.94	1.94
69214	1	1.889	1.889	1.889	1.889	1.902	1.902
69400	2	1.862	1.862	1.865	1.865	1.928	1.928
69401	2	1.854	1.854	1.866	1.866	1.951	1.951
69459	1	1.819	1.851	1.902	1.912	1.942	1.942
	2	1.837	1.853	1.861	1.869	1.955	1.979
69617	1	1.897	1.897	1.897	1.897	1.897	1.897
	4	1.826	1.863	1.863	1.939	1.985	1.985
71114	1	1.843	1.887	1.889	1.9	1.909	1.959
71293	1	1.886	1.886	1.886	1.905	1.905	1.905
	2	1.882	1.882	1.882	1.915	1.915	1.915
71294	1	1.866	1.866	1.87	1.87	1.943	1.943
71466	2	1.854	1.854	1.882	1.882	1.93	1.93
71467	2	1.857	1.857	1.875	1.875	1.924	1.924
71877	1	1.855	1.855	1.859	1.859	1.94	1.94
71893	1	1.889	1.889	1.889	1.889	1.889	1.889
71894	1	1.888	1.888	1.888	1.888	1.888	1.888
71895	1	1.89	1.89	1.89	1.89	1.89	1.89
72104	1	1.823	1.823	1.823	1.823	1.994	1.994
72105	1	1.842	1.842	1.842	1.842	2.019	2.019
72108	1	1.879	1.879	1.879	1.879	1.879	1.879
	4	1.869	1.869	1.869	1.958	1.958	1.958
	5	1.815	1.815	1.849	1.97	1.985	1.985
72109	4	1.866	1.866	1.866	1.966	1.966	1.966
	5	1.827	1.827	1.854	1.96	1.976	1.976
72416	1	1.865	1.865	1.892	1.892	1.912	1.912
	2	1.859	1.893	1.893	1.946	2.013	2.013
72806	1	1.887	1.887	1.887	1.914	1.914	1.914
72871	1	1.886	1.886	1.886	1.91	1.91	1.91
72894	1	1.855	1.855	1.925	1.925	1.979	1.979
	2	1.858	1.858	1.899	1.899	1.963	1.963
73249	1	1.866	1.866	1.866	1.866	1.866	1.866
	2	1.871	1.871	1.871	1.876	1.876	1.876
73878	1	1.835	1.881	1.887	1.892	1.893	1.905
74527	1	1.821	1.821	1.821	1.968	1.968	1.968
74860	1	1.876	1.876	1.88	1.88	1.894	1.894
75142	1	1.866	1.889	1.896	1.908	1.914	1.969
75284	1	1.826	1.835	1.92	1.926	1.945	1.946
75366	1	1.889	1.889	1.889	1.893	1.893	1.893
75614	1	1.858	1.858	1.895	1.895	2.01	2.01
	2	1.882	1.882	1.883	1.883	1.936	1.936
75920	2	1.87	1.87	1.886	1.886	1.914	1.914
75942	1	1.853	1.853	1.877	1.877	1.978	1.978
76837	1	1.886	1.886	1.886	1.886	1.886	1.886
	5	1.849	1.849	1.871	1.964	1.989	1.989
77600	1	1.884	1.884	1.884	1.884	1.884	1.884
79711	1	1.872	1.888	1.889	1.9	1.901	1.917
79739	1	1.896	1.896	1.896	1.906	1.906	1.906
80083	1	1.857	1.858	1.86	1.923	1.942	1.99
	2	1.858	1.866	1.867	1.91	1.945	1.989
80672	1	1.891	1.891	1.891	1.891	1.891	1.891
81081	2	1.847	1.847	1.866	1.968	1.968	2.009
	3	1.828	1.828	1.883	1.945	2.024	2.024
	6	1.91	1.91	1.91	1.918	1.918	1.918
	7	1.848	1.848	1.848	1.999	1.999	1.999
	8	1.884	1.884	1.884	1.925	1.925	1.925
	9	1.869	1.869	1.869	1.9	1.9	1.9
81358	1	1.888	1.888	1.888	1.888	1.888	1.888
81359	1	1.885	1.885	1.885	1.885	1.885	1.885
81640	1	1.879	1.879	1.892	1.892	1.904	1.904
81641	2	1.869	1.869	1.883	1.883	1.913	1.913
81643	1	1.866	1.866	1.913	1.913	1.962	1.962
82400	1	1.887	1.897	1.912	1.943	1.981	2.005
	2	1.9	1.908	1.926	1.956	1.956	1.993
82492	1	1.911	1.911	1.911	1.916	1.916	1.916
	2	1.911	1.911	1.911	1.911	1.911	1.911
83027	1	1.892	1.892	1.898	1.898	1.912	1.912
83450	1	1.847	1.85	1.873	1.885	1.972	1.986
	2	1.881	1.89	1.91	1.922	1.929	1.937
	3	1.859	1.881	1.885	1.924	1.969	1.984
	4	1.816	1.846	1.874	1.909	1.934	1.995
83458	1	1.901	1.901	1.901	1.901	1.901	1.901
83746	2	1.87	1.87	1.878	1.878	1.92	1.92
83812	1	1.863	1.863	1.896	1.896	1.967	1.967
83815	1	1.901	1.901	1.901	1.901	1.933	1.933
84240	1	1.847	1.847	1.913	1.913	1.93	1.93
84627	1	1.875	1.875	1.918	1.918	1.946	1.946
	2	1.856	1.868	1.881	1.931	1.956	1.956
	3	1.825	1.889	1.893	1.91	1.966	1.981
85086	1	1.865	1.867	1.889	1.907	1.954	1.994
	2	1.868	1.871	1.889	1.908	1.923	1.947
85200	1	1.869	1.869	1.915	1.915	1.956	1.956
85750	1	1.882	1.882	1.882	1.882	1.882	1.882
	2	1.848	1.848	1.848	1.942	1.942	1.942
	3	1.856	1.856	1.856	1.917	1.917	1.917
86041	1	1.89	1.89	1.89	1.89	1.89	1.89
86423	4	1.863	1.88	1.886	1.889	1.938	1.941
86625	1	1.867	1.867	1.874	1.874	1.943	1.943
	2	1.873	1.873	1.882	1.882	1.932	1.932
87867	1	1.904	1.904	1.904	1.904	1.925	1.925
87868	1	1.899	1.899	1.899	1.899	1.921	1.921
89082	2	1.845	1.845	1.845	1.99	1.99	1.99
89901	1	1.833	1.833	1.888	1.888	1.982	1.982
	2	1.844	1.844	1.914	1.914	1.951	1.951
	3	1.852	1.895	1.905	1.926	1.927	1.956
90029	1	1.863	1.867	1.876	1.898	1.946	1.985
	2	1.863	1.864	1.884	1.897	1.915	1.943
91740	1	1.815	1.825	1.87	1.934	1.942	1.99
	2	1.811	1.838	1.839	1.89	1.973	2.05
	3	1.876	1.887	1.897	1.904	1.907	2.008
92157	1	1.858	1.873	1.878	1.888	1.945	1.952
92523	1	1.915	1.915	1.915	1.915	1.915	1.915
92629	1	1.855	1.855	1.855	1.972	1.972	1.972
94590	1	1.889	1.889	1.896	1.896	1.908	1.908
	2	1.856	1.856	1.888	1.888	1.992	1.992
94591	1	1.93	1.93	1.948	1.948	1.948	1.948
	3	1.902	1.916	1.916	1.931	1.967	1.967
	4	1.895	1.895	1.895	1.915	1.915	1.915
	5	1.9	1.9	1.9	1.9	1.947	1.947
94592	1	1.918	1.918	1.918	1.918	1.918	1.918
	3	1.9	1.9	1.905	1.941	1.963	1.963
	4	1.89	1.89	1.89	1.915	1.915	1.915
	5	1.905	1.905	1.905	1.905	1.942	1.942
94630	1	1.915	1.915	1.915	1.915	1.915	1.915
95408	1	1.856	1.884	1.889	1.896	1.91	1.922
	2	1.811	1.813	1.933	1.959	1.988	2.048
	3	1.866	1.88	1.894	1.896	1.902	1.917
	4	1.81	1.866	1.884	1.987	1.988	2
	5	1.829	1.84	1.856	1.934	1.948	2.046
	6	1.818	1.888	1.931	1.951	1.958	2.054
	7	1.821	1.829	1.926	1.931	1.969	1.978
	8	1.815	1.894	1.937	1.953	1.953	2.053
	11	1.84	1.852	1.888	1.899	1.96	1.981
	12	1.853	1.857	1.873	1.906	1.949	1.991
96015	2	1.867	1.867	1.884	1.884	1.951	1.951
96640	1	1.862	1.862	1.868	1.879	1.879	1.882
96641	1	1.87	1.87	1.889	1.889	1.898	1.898
96685	1	1.859	1.859	1.906	1.906	1.92	1.92
97033	1	1.894	1.894	1.91	1.917	1.917	1.966
	3	1.887	1.887	1.908	1.917	1.955	1.955
	4	1.883	1.883	1.883	1.916	1.916	1.916
99419	1	1.897	1.897	1.907	1.907	1.924	1.924
100137	1	1.886	1.886	1.886	1.886	1.927	1.927
100140	1	1.875	1.875	1.875	1.875	1.941	1.941
100278	1	1.885	1.885	1.909	1.909	1.909	1.909
100320	1	1.863	1.863	1.879	1.879	1.962	1.962
100431	1	1.83	1.83	1.932	1.932	1.949	1.949
	2	1.855	1.855	1.89	1.89	1.951	1.951
100542	2	1.819	1.86	1.895	1.915	1.924	1.987
100723	1	1.888	1.888	1.921	1.922	1.926	1.926
100743	1	1.863	1.863	1.884	1.904	1.951	1.988
100831	1	1.851	1.851	1.92	1.92	1.932	1.932
100873	1	1.857	1.857	1.92	1.92	1.963	1.963
	2	1.853	1.853	1.896	1.896	1.961	1.961
100851	1	1.924	1.924	1.924	1.924	1.924	1.924
	3	1.836	1.836	1.852	1.966	1.975	1.975
100852	1	1.917	1.917	1.917	1.917	1.917	1.917
	3	1.83	1.83	1.847	1.959	1.968	1.968
100853	1	1.929	1.929	1.929	1.929	1.929	1.929
	3	1.837	1.837	1.853	1.969	1.979	1.979
110567	1	1.874	1.874	1.875	1.875	1.891	1.891
110572	1	1.877	1.877	1.88	1.88	1.889	1.889
110599	1	1.871	1.871	1.873	1.873	1.89	1.89
155715	1	1.871	1.871	1.871	1.876	1.876	1.876
156218	2	1.865	1.869	1.883	1.908	1.92	1.944
156242	1	1.902	1.902	1.902	1.902	1.913	1.913
156628	1	1.839	1.847	1.904	1.905	1.933	1.949
	2	1.831	1.837	1.912	1.923	1.935	1.964
	3	1.851	1.859	1.885	1.894	1.949	1.972
	4	1.843	1.858	1.867	1.878	1.966	2.006
156645	2	1.866	1.866	1.899	1.899	1.924	1.924
156680	1	1.882	1.895	1.903	1.903	1.904	1.919
156729	1	1.887	1.887	1.913	1.913	1.914	1.914
	2	1.88	1.88	1.891	1.891	1.975	1.975
156730	1	1.886	1.886	1.909	1.909	1.913	1.913
	2	1.877	1.877	1.888	1.888	1.976	1.976
156731	1	1.887	1.887	1.91	1.91	1.914	1.914
	2	1.877	1.877	1.89	1.89	1.977	1.977
156732	1	1.889	1.889	1.91	1.91	1.913	1.913
	2	1.875	1.875	1.892	1.892	1.98	1.98
156733	1	1.889	1.889	1.909	1.909	1.914	1.914
	2	1.874	1.874	1.889	1.889	1.983	1.983
156734	1	1.891	1.891	1.908	1.908	1.913	1.913
	2	1.871	1.871	1.891	1.891	1.986	1.986
156735	1	1.895	1.895	1.909	1.909	1.916	1.916
	2	1.873	1.873	1.892	1.892	1.99	1.99
157730	1	1.855	1.855	1.939	1.939	1.995	1.995
158019	1	1.904	1.904	1.904	1.904	1.904	1.904
158479	1	1.86	1.876	1.881	1.882	1.894	1.902
158911	1	1.852	1.852	1.913	1.913	1.926	1.926
159350	2	1.927	1.927	1.927	1.927	1.927	1.927
159977	1	1.846	1.846	1.904	1.904	1.985	1.985
	2	1.848	1.848	1.978	1.978	2.004	2.004
160891	1	1.854	1.856	1.919	1.942	1.949	1.958
	5	1.847	1.868	1.906	1.922	1.948	1.961
160892	1	1.852	1.852	1.918	1.918	1.947	1.947
	2	1.84	1.882	1.901	1.942	1.946	1.973
161816	2	1.89	1.89	1.893	1.893	1.915	1.915
	3	1.854	1.854	1.905	1.905	1.992	1.992
163136	1	1.914	1.914	1.914	1.934	1.934	1.934
165146	2	1.883	1.883	1.892	1.892	1.917	1.917
165147	2	1.883	1.883	1.891	1.891	1.914	1.914
	3	1.858	1.858	1.897	1.897	1.998	1.998
165148	2	1.879	1.879	1.892	1.892	1.915	1.915
165149	2	1.879	1.879	1.887	1.887	1.917	1.917
165150	2	1.882	1.882	1.884	1.884	1.915	1.915
165151	2	1.878	1.878	1.9	1.9	1.916	1.916
	3	1.864	1.864	1.906	1.906	2.005	2.005
165840	1	1.898	1.898	1.898	1.898	1.898	1.898
166304	1	1.875	1.875	1.875	1.875	1.953	1.953
166305	1	1.874	1.874	1.874	1.874	1.949	1.949
166307	1	1.882	1.882	1.882	1.882	1.931	1.931
170148	1	1.921	1.921	1.921	1.921	1.921	1.921
170161	1	1.917	1.917	1.917	1.917	1.917	1.917
170163	1	1.92	1.92	1.92	1.92	1.92	1.92
170168	1	1.919	1.919	1.919	1.919	1.919	1.919
170280	1	1.89	1.895	1.9	1.901	1.903	1.91
172102	4	1.872	1.872	1.901	1.942	1.952	1.952
	5	1.888	1.888	1.888	1.917	1.917	1.917
	6	1.9	1.9	1.9	1.9	1.935	1.935
172103	4	1.873	1.873	1.901	1.94	1.954	1.954
	5	1.895	1.895	1.895	1.914	1.914	1.914
	6	1.898	1.898	1.898	1.898	1.935	1.935
172780	1	1.858	1.897	1.923	1.923	1.925	2.012
	2	1.87	1.886	1.893	1.9	1.9	1.926
172781	1	1.866	1.947	1.947	1.96	1.96	1.978
	2	1.907	1.907	1.929	1.929	1.96	1.988
172856	1	1.889	1.892	1.899	1.905	1.911	1.926
173015	1	1.871	1.871	1.903	1.903	1.921	1.921
	2	1.861	1.861	1.889	1.889	1.988	1.988
200011	1	1.877	1.877	1.887	1.887	1.918	1.918
200051	1	1.875	1.875	1.939	1.939	1.942	1.942
200619	1	1.88	1.881	1.884	1.886	1.896	1.905
	2	1.866	1.867	1.881	1.882	1.886	1.887
200993	1	1.854	1.854	1.858	1.962	2.001	2.001
	4	1.904	1.904	1.904	1.904	1.904	1.904
200995	1	1.846	1.846	1.851	1.952	1.989	1.989
	4	1.892	1.892	1.892	1.892	1.892	1.892
201094	1	1.833	1.85	1.85	1.953	1.994	1.994
	4	1.887	1.887	1.887	1.887	1.887	1.887
201177	1	1.837	1.854	1.854	1.954	1.998	1.998
	4	1.892	1.892	1.892	1.892	1.892	1.892
201178	1	1.843	1.843	1.848	1.949	1.986	1.986
	4	1.889	1.889	1.889	1.889	1.889	1.889
201349	1	1.866	1.866	1.895	1.895	1.919	1.919
	2	1.87	1.87	1.893	1.893	1.915	1.915
	3	1.842	1.842	1.881	1.881	1.965	1.965
	4	1.855	1.855	1.879	1.879	1.913	1.913
202040	3	1.865	1.865	1.865	1.977	1.977	1.977
	4	1.835	1.835	1.857	1.957	1.98	1.98
202728	1	1.896	1.896	1.896	1.896	1.896	1.896
	4	1.841	1.841	1.85	1.955	1.998	1.998
203084	2	1.863	1.863	1.903	1.903	1.959	1.959
240382	1	1.897	1.897	1.904	1.904	1.909	1.909
240475	1	1.86	1.86	1.916	1.916	1.928	1.928
250032	1	1.868	1.881	1.894	1.897	1.899	1.908
250369	1	1.86	1.876	1.881	1.882	1.894	1.902
280087	1	1.909	1.909	1.909	1.909	1.909	1.909
280150	1	1.91	1.91	1.91	1.91	1.91	1.91
280355	1	1.85	1.872	1.888	1.897	1.932	1.944
280444	1	1.911	1.911	1.911	1.911	1.911	1.911
280573	1	1.897	1.897	1.928	1.928	1.929	1.929
	2	1.854	1.864	1.867	1.912	1.922	1.977
280607	1	1.924	1.924	1.924	1.924	1.924	1.924
280775	1	1.843	1.843	1.855	1.893	1.918	1.918
280947	1	1.883	1.883	1.883	1.883	1.883	1.883
281210	1	1.878	1.878	1.887	1.887	1.904	1.904
300020	1	1.925	1.925	1.925	1.925	1.925	1.925
300264	1	1.827	1.878	1.88	1.888	1.906	1.991
	2	1.831	1.863	1.884	1.925	1.963	1.971
	4	1.834	1.863	1.897	1.913	1.916	1.991
	5	1.863	1.88	1.882	1.889	1.907	2.013
400462	1	1.854	1.868	1.887	1.896	1.946	1.961
401030	1	1.894	1.894	1.894	1.894	1.894	1.894
	2	1.889	1.889	1.89	1.89	1.919	1.919
	3	1.899	1.899	1.899	1.899	1.899	1.899
402266	1	1.863	1.869	1.881	1.886	1.897	1.903
	2	1.862	1.862	1.873	1.873	1.892	1.892
	3	1.869	1.869	1.889	1.889	1.901	1.901
402267	1	1.864	1.865	1.874	1.876	1.88	1.909
	2	1.854	1.871	1.884	1.888	1.891	1.898
402468	1	1.932	1.932	1.934	1.934	1.941	1.941
402727	1	1.863	1.866	1.919	1.934	1.942	1.949
407354	1	1.82	1.834	1.858	1.875	2.024	2.038
407355	2	1.861	1.879	1.894	1.899	1.907	1.984
409479	1	1.874	1.874	1.874	1.874	1.874	1.874
	2	1.875	1.875	1.875	1.888	1.888	1.888
409609	1	1.844	1.844	1.906	1.906	1.926	1.926
414553	2	1.847	1.854	1.864	1.878	1.895	1.914
