# Supplementary material for: Bond-length distributions for ions bonded to oxygen: metalloids and post-transition metals
Source: Acta Crystallogr B Struct Sci Cryst Eng Mater. 2018 Jan 12;74(Pt 1):63–78. doi: 10.1107/S2052520617017437 (PMC5798398; doi:10.1107/S2052520617017437)
Supplement: Supplementary file 3 [file b-74-00063-sup3.txt]

ICSD_#	Ion_#	Bond 1	Bond 2	Bond 3	Bond 4	Bond 5	Bond 6	Bond 7	Bond 8
965	1	1.775	1.776	1.779
10400	1	1.753	1.772	1.772
40524	4	1.744	1.784	1.805
	5	1.771	1.788	1.799
87742	2	1.764	1.777	1.779
154363	1	1.749	1.763	1.763
413148	1	1.675	1.818	1.83
413149	1	1.693	1.845	1.845
413151	1	1.671	1.835	1.835
37187	1	1.8	1.803	1.808	2.896
40524	1	1.768	1.788	1.797	2.631
	2	1.758	1.768	1.859	2.64
415666	1	1.719	1.787	1.883	2.713
31878	1	1.777	1.784	1.838	2.745	3.006
	2	1.781	1.785	1.836	2.738	2.992
32614	1	1.769	1.801	1.865	2.68	2.948
	2	1.77	1.786	1.836	2.896	2.974
74290	1	1.773	1.783	1.852	2.975	3.092
82486	2	1.786	1.817	1.849	2.878	2.916
	10	1.76	1.793	1.825	2.943	2.965
100434	2	1.754	1.77	1.79	2.92	3.025
2114	1	1.787	1.787	1.787	3.049	3.049	3.049
4287	1	1.765	1.815	1.815	3.152	3.212	3.212
24833	1	1.72	1.862	1.863	2.737	3.063	3.084
32581	1	1.752	1.779	1.891	2.69	3.045	3.049
63530	1	1.746	1.823	1.857	2.647	2.941	2.979
65027	1	1.726	1.827	1.833	3.107	3.121	3.137
32586	1	1.804	1.839	1.851	2.763	2.791	2.88	2.905	3.005
