# Supplementary material for: Bond-length distributions for ions bonded to oxygen: metalloids and post-transition metals
Source: Acta Crystallogr B Struct Sci Cryst Eng Mater. 2018 Jan 12;74(Pt 1):63–78. doi: 10.1107/S2052520617017437 (PMC5798398; doi:10.1107/S2052520617017437)
Supplement: Supplementary file 4 [file b-74-00063-sup4.txt]

ICSD_#	Ion_#	Bond 1	Bond 2	Bond 3	Bond 4	Bond 5	Bond 6
267	1	1.679	1.68	1.684	1.699
	2	1.669	1.671	1.675	1.74
627	1	1.671	1.681	1.681	1.686
987	2	1.653	1.661	1.692	1.696
1115	1	1.647	1.689	1.724	1.724
1227	1	1.67	1.687	1.687	1.707
1230	2	1.656	1.703	1.72	1.72
2440	1	1.677	1.682	1.686	1.7
8018	1	1.642	1.701	1.701	1.705
	3	1.665	1.673	1.712	1.712
8063	1	1.676	1.681	1.693	1.696
8065	1	1.647	1.657	1.694	1.718
8188	1	1.654	1.671	1.687	1.74
8268	1	1.665	1.674	1.72	1.723
9782	1	1.66	1.671	1.682	1.699
10436	1	1.611	1.713	1.713	1.723
12116	1	1.651	1.664	1.668	1.786
	2	1.655	1.667	1.73	1.799
15375	1	1.688	1.688	1.706	1.706
	2	1.684	1.684	1.684	1.723
15376	1	1.685	1.685	1.721	1.721
	2	1.677	1.684	1.689	1.7
15550	1	1.646	1.648	1.687	1.699
	2	1.646	1.647	1.686	1.712
	3	1.636	1.648	1.683	1.697
16444	1	1.652	1.68	1.702	1.707
	2	1.651	1.692	1.719	1.757
17034	1	1.678	1.678	1.685	1.687
	2	1.674	1.684	1.692	1.697
23302	1	1.622	1.654	1.745	1.762
	2	1.643	1.644	1.662	1.806
	3	1.629	1.649	1.679	1.794
23316	1	1.637	1.637	1.677	1.686
26554	1	1.664	1.685	1.696	1.696
	2	1.668	1.688	1.689	1.695
27199	1	1.667	1.679	1.682	1.702
27682	1	1.694	1.694	1.694	1.694
29552	1	1.681	1.681	1.701	1.701
30533	1	1.654	1.658	1.697	1.717
30683	1	1.674	1.7	1.701	1.714
31179	1	1.664	1.667	1.684	1.7
	2	1.662	1.674	1.696	1.713
31266	1	1.677	1.687	1.693	1.698
31267	1	1.66	1.672	1.696	1.733
	2	1.647	1.701	1.701	1.701
32025	1	1.649	1.663	1.683	1.703
	2	1.68	1.69	1.69	1.756
	3	1.679	1.683	1.688	1.709
	4	1.661	1.666	1.681	1.747
32510	1	1.637	1.69	1.698	1.72
	2	1.672	1.677	1.684	1.714
32588	1	1.661	1.665	1.71	1.713
	2	1.654	1.685	1.694	1.743
32602	1	1.659	1.659	1.662	1.712
34868	1	1.678	1.682	1.682	1.684
35406	1	1.668	1.668	1.668	1.707
	2	1.648	1.648	1.648	1.75
36046	1	1.677	1.684	1.686	1.69
	2	1.676	1.679	1.686	1.699
36533	1	1.674	1.677	1.7	1.7
36644	1	1.685	1.685	1.688	1.701
36645	1	1.678	1.698	1.704	1.704
37035	1	1.679	1.679	1.679	1.736
	2	1.647	1.66	1.702	1.72
	3	1.67	1.67	1.706	1.714
39928	1	1.687	1.687	1.687	1.687
41949	1	1.717	1.717	1.725	1.725
46004	1	1.633	1.694	1.694	1.694
	2	1.665	1.72	1.72	1.72
48006	1	1.655	1.68	1.722	1.737
50456	1	1.656	1.691	1.698	1.718
51072	1	1.627	1.665	1.699	1.756
54151	1	1.672	1.675	1.684	1.737
54824	1	1.679	1.679	1.72	1.72
	2	1.659	1.682	1.682	1.7
54850	1	1.674	1.679	1.682	1.682
	2	1.674	1.675	1.677	1.705
55074	1	1.627	1.644	1.734	1.756
	2	1.655	1.682	1.729	1.736
	3	1.635	1.64	1.721	1.729
	4	1.643	1.665	1.737	1.742
55269	1	1.666	1.671	1.674	1.743
55270	1	1.658	1.661	1.672	1.752
55271	1	1.656	1.672	1.677	1.752
55433	1	1.64	1.676	1.7	1.7
	2	1.643	1.689	1.695	1.695
	3	1.631	1.686	1.707	1.708
	4	1.646	1.696	1.704	1.704
55438	1	1.668	1.678	1.697	1.712
	2	1.664	1.671	1.689	1.713
	3	1.655	1.668	1.718	1.718
56914	1	1.676	1.686	1.687	1.698
56961	1	1.669	1.669	1.671	1.677
	2	1.653	1.666	1.695	1.695
59158	1	1.638	1.7	1.705	1.709
	2	1.668	1.67	1.707	1.71
59279	1	1.668	1.676	1.702	1.718
	2	1.665	1.666	1.688	1.696
	3	1.675	1.69	1.692	1.697
59302	1	1.65	1.669	1.673	1.785
59304	1	1.658	1.665	1.674	1.747
	2	1.645	1.658	1.665	1.76
59321	1	1.652	1.655	1.716	1.716
	2	1.653	1.659	1.712	1.712
59587	1	1.676	1.688	1.688	1.727
	2	1.679	1.684	1.686	1.695
	3	1.662	1.667	1.68	1.73
59753	1	1.677	1.677	1.677	1.677
59817	1	1.667	1.677	1.689	1.718
	2	1.672	1.672	1.679	1.694
	3	1.652	1.677	1.678	1.731
59820	1	1.662	1.669	1.672	1.727
59821	1	1.636	1.662	1.669	1.756
	2	1.652	1.662	1.667	1.758
59865	1	1.637	1.698	1.7	1.703
	2	1.652	1.684	1.696	1.705
	3	1.657	1.662	1.686	1.692
59887	1	1.661	1.696	1.708	1.719
	2	1.671	1.671	1.718	1.718
59888	1	1.692	1.692	1.692	1.692
	2	1.692	1.692	1.702	1.702
60944	1	1.633	1.639	1.79	1.795
61036	1	1.633	1.639	1.79	1.795
61339	1	1.665	1.682	1.682	1.716
	2	1.666	1.669	1.692	1.777
61677	1	1.681	1.696	1.697	1.7
62024	1	1.647	1.659	1.713	1.727
62132	1	1.66	1.66	1.71	1.735
62399	1	1.673	1.693	1.693	1.724
	2	1.661	1.694	1.694	1.706
	3	1.658	1.69	1.697	1.712
62964	1	1.622	1.667	1.682	1.791
	2	1.652	1.668	1.691	1.729
	3	1.616	1.663	1.708	1.781
	4	1.642	1.665	1.683	1.726
63057	1	1.658	1.688	1.706	1.708
63058	1	1.668	1.677	1.698	1.707
63059	1	1.671	1.671	1.731	1.731
	2	1.665	1.678	1.69	1.714
63133	1	1.647	1.712	1.719	1.733
63283	1	1.683	1.683	1.703	1.703
	2	1.679	1.686	1.691	1.722
63353	1	1.653	1.707	1.707	1.707
63431	1	1.674	1.677	1.68	1.683
	2	1.67	1.677	1.678	1.681
	3	1.685	1.687	1.698	1.703
65011	1	1.614	1.699	1.721	1.726
	3	1.635	1.706	1.722	1.736
65026	1	1.668	1.682	1.685	1.688
	2	1.658	1.672	1.675	1.697
65416	1	1.655	1.676	1.676	1.749
65419	1	1.661	1.704	1.704	1.704
65630	2	1.678	1.678	1.678	1.722
65647	1	1.649	1.672	1.689	1.745
	2	1.65	1.658	1.679	1.73
65675	1	1.652	1.689	1.698	1.703
	2	1.669	1.687	1.692	1.723
66929	1	1.63	1.707	1.707	1.711
	2	1.672	1.685	1.685	1.694
66930	1	1.661	1.686	1.696	1.716
	2	1.662	1.678	1.696	1.701
	3	1.68	1.686	1.692	1.722
67155	1	1.672	1.679	1.686	1.722
67156	1	1.672	1.674	1.689	1.729
67951	1	1.678	1.686	1.697	1.718
	2	1.665	1.677	1.686	1.759
	3	1.652	1.653	1.694	1.775
67952	1	1.654	1.655	1.678	1.755
	2	1.653	1.654	1.678	1.785
	3	1.667	1.678	1.68	1.776
	4	1.654	1.665	1.675	1.756
68512	1	1.627	1.643	1.718	1.727
	2	1.61	1.644	1.739	1.762
	3	1.642	1.659	1.689	1.748
68637	1	1.671	1.671	1.672	1.751
	2	1.684	1.684	1.688	1.702
68664	1	1.638	1.682	1.694	1.698
	2	1.657	1.663	1.71	1.714
69649	1	1.665	1.665	1.669	1.669
69960	1	1.664	1.664	1.708	1.724
69961	1	1.673	1.674	1.691	1.708
	2	1.629	1.668	1.705	1.712
	3	1.636	1.649	1.668	1.699
70112	1	1.665	1.691	1.693	1.696
70117	1	1.669	1.669	1.702	1.711
71562	1	1.709	1.709	1.709	1.709
71907	1	1.663	1.67	1.701	1.702
	2	1.676	1.678	1.691	1.697
72518	1	1.676	1.678	1.691	1.703
72748	1	1.677	1.681	1.685	1.691
73200	1	1.673	1.673	1.694	1.713
73800	1	1.645	1.666	1.709	1.721
73978	1	1.663	1.666	1.678	1.71
74027	1	1.645	1.647	1.658	1.746
74468	1	1.689	1.689	1.693	1.693
	2	1.67	1.675	1.678	1.68
74591	1	1.67	1.679	1.684	1.684
	2	1.669	1.68	1.681	1.69
74595	1	1.663	1.684	1.687	1.69
	2	1.675	1.676	1.678	1.689
76614	1	1.657	1.69	1.69	1.727
78096	1	1.658	1.676	1.701	1.729
78097	1	1.676	1.685	1.69	1.709
78353	1	1.663	1.677	1.679	1.75
	2	1.649	1.671	1.671	1.758
78354	1	1.66	1.689	1.69	1.744
	2	1.656	1.678	1.681	1.761
79300	1	1.652	1.688	1.708	1.72
79369	1	1.675	1.688	1.702	1.721
	2	1.678	1.684	1.694	1.729
	3	1.661	1.694	1.704	1.706
79370	1	1.683	1.694	1.7	1.704
	2	1.678	1.689	1.699	1.731
	3	1.681	1.682	1.684	1.718
79695	1	1.672	1.678	1.685	1.708
79711	1	1.651	1.653	1.667	1.756
	2	1.656	1.661	1.669	1.764
80916	1	1.647	1.692	1.692	1.692
81118	1	1.675	1.703	1.703	1.714
	2	1.671	1.671	1.693	1.693
81385	1	1.684	1.69	1.69	1.714
81386	1	1.686	1.686	1.686	1.707
81523	1	1.677	1.687	1.695	1.697
	2	1.652	1.681	1.712	1.726
81587	1	1.661	1.681	1.695	1.705
	2	1.661	1.675	1.698	1.732
	3	1.67	1.674	1.683	1.729
	4	1.679	1.687	1.689	1.703
81666	1	1.659	1.676	1.686	1.688
	2	1.66	1.682	1.684	1.696
	3	1.662	1.682	1.695	1.706
	4	1.672	1.674	1.699	1.701
	5	1.669	1.672	1.679	1.702
82391	1	1.653	1.669	1.672	1.765
	2	1.654	1.659	1.676	1.754
82623	1	1.659	1.665	1.669	1.748
	2	1.661	1.662	1.684	1.75
82624	1	1.659	1.66	1.677	1.738
82625	1	1.661	1.662	1.677	1.759
	2	1.671	1.678	1.692	1.739
82886	1	1.68	1.681	1.7	1.702
	2	1.667	1.67	1.671	1.727
83218	1	1.614	1.678	1.698	1.731
	2	1.635	1.647	1.668	1.702
83319	1	1.653	1.67	1.684	1.725
	2	1.665	1.673	1.692	1.72
	3	1.652	1.666	1.687	1.745
	4	1.672	1.688	1.702	1.706
83644	1	1.637	1.666	1.698	1.756
	2	1.626	1.663	1.703	1.758
83656	1	1.661	1.664	1.677	1.765
	2	1.634	1.652	1.689	1.748
84267	1	1.657	1.66	1.718	1.718
84976	1	1.641	1.66	1.733	1.733
	2	1.638	1.691	1.691	1.739
85131	1	1.685	1.689	1.696	1.704
85132	1	1.637	1.683	1.683	1.727
86315	1	1.653	1.655	1.678	1.682
	2	1.638	1.664	1.681	1.691
	3	1.66	1.665	1.681	1.69
87465	1	1.683	1.683	1.694	1.694
87742	1	1.684	1.701	1.702	1.739
	3	1.68	1.689	1.693	1.697
87744	1	1.674	1.679	1.699	1.706
	2	1.675	1.676	1.694	1.715
88934	1	1.683	1.683	1.683	1.689
89036	1	1.671	1.688	1.688	1.709
89713	1	1.657	1.689	1.689	1.724
89714	1	1.65	1.689	1.689	1.715
89894	1	1.661	1.675	1.697	1.712
	2	1.664	1.671	1.696	1.702
	3	1.646	1.67	1.729	1.729
90756	1	1.639	1.67	1.671	1.741
92916	1	1.671	1.684	1.69	1.715
93115	1	1.656	1.673	1.687	1.699
	2	1.668	1.689	1.692	1.703
93149	1	1.644	1.68	1.704	1.711
	2	1.66	1.678	1.689	1.714
94549	1	1.676	1.682	1.687	1.714
	2	1.665	1.665	1.736	1.736
94640	1	1.674	1.675	1.68	1.717
94853	1	1.681	1.684	1.685	1.697
96047	1	1.681	1.695	1.695	1.734
96520	1	1.667	1.692	1.696	1.696
	2	1.665	1.665	1.738	1.738
96611	1	1.644	1.689	1.689	1.756
	2	1.669	1.669	1.681	1.681
96616	1	1.656	1.694	1.694	1.712
97285	1	1.682	1.682	1.682	1.682
97287	1	1.676	1.676	1.676	1.676
	2	1.683	1.683	1.683	1.683
97310	1	1.686	1.686	1.687	1.687
	2	1.68	1.683	1.693	1.694
97515	1	1.644	1.677	1.706	1.715
	2	1.651	1.661	1.68	1.69
97536	1	1.641	1.671	1.68	1.698
	2	1.64	1.667	1.69	1.694
97537	1	1.647	1.67	1.684	1.693
	2	1.651	1.663	1.7	1.707
97623	1	1.665	1.665	1.682	1.691
99432	1	1.696	1.705	1.705	1.718
	2	1.685	1.685	1.687	1.687
99733	1	1.662	1.684	1.687	1.693
	2	1.66	1.674	1.682	1.701
	3	1.628	1.647	1.662	1.683
	4	1.654	1.688	1.704	1.779
100183	1	1.697	1.697	1.699	1.705
100249	1	1.671	1.696	1.7	1.712
100347	1	1.681	1.686	1.686	1.723
	2	1.683	1.695	1.701	1.701
	3	1.669	1.684	1.696	1.698
	4	1.667	1.695	1.697	1.709
100444	1	1.67	1.687	1.695	1.721
100492	1	1.669	1.68	1.68	1.697
100581	1	1.652	1.683	1.683	1.734
	2	1.673	1.682	1.686	1.725
	3	1.674	1.675	1.683	1.73
	4	1.659	1.684	1.69	1.725
100709	1	1.627	1.647	1.734	1.738
	2	1.66	1.66	1.674	1.73
109736	2	1.7	1.703	1.71	1.724
110247	1	1.652	1.668	1.668	1.694
110375	1	1.643	1.68	1.695	1.705
110679	1	1.673	1.68	1.696	1.697
	2	1.662	1.667	1.692	1.71
	3	1.664	1.667	1.695	1.704
150393	1	1.652	1.67	1.673	1.751
	2	1.656	1.659	1.662	1.772
	3	1.651	1.662	1.668	1.788
	4	1.659	1.664	1.678	1.771
	5	1.653	1.678	1.683	1.733
151521	1	1.665	1.681	1.681	1.745
	2	1.671	1.693	1.698	1.7
154027	1	1.649	1.675	1.676	1.735
156223	1	1.662	1.685	1.696	1.696
156675	1	1.666	1.69	1.697	1.7
156679	1	1.672	1.673	1.693	1.699
156821	1	1.696	1.696	1.7	1.7
	2	1.673	1.674	1.676	1.701
157757	1	1.667	1.67	1.672	1.721
	2	1.656	1.664	1.726	1.731
157758	1	1.671	1.673	1.686	1.718
	2	1.662	1.662	1.718	1.718
157759	1	1.671	1.671	1.685	1.725
	2	1.662	1.662	1.716	1.716
157760	1	1.668	1.67	1.697	1.726
	2	1.665	1.665	1.728	1.728
158169	1	1.66	1.675	1.704	1.714
	2	1.642	1.685	1.694	1.7
	3	1.637	1.69	1.697	1.715
	4	1.648	1.669	1.686	1.703
	5	1.683	1.689	1.712	1.716
	6	1.668	1.697	1.7	1.713
	7	1.662	1.69	1.698	1.73
	8	1.677	1.688	1.695	1.706
	9	1.682	1.694	1.709	1.715
158903	1	1.681	1.686	1.686	1.723
	2	1.683	1.695	1.701	1.701
	3	1.669	1.684	1.696	1.698
	4	1.667	1.695	1.697	1.709
158905	1	1.677	1.687	1.693	1.698
158908	1	1.66	1.672	1.696	1.733
	2	1.647	1.701	1.701	1.701
161327	1	1.677	1.689	1.691	1.697
	2	1.669	1.672	1.704	1.715
	3	1.67	1.677	1.69	1.708
162088	1	1.636	1.698	1.71	1.711
	2	1.656	1.663	1.692	1.709
	3	1.664	1.691	1.695	1.701
	4	1.641	1.697	1.711	1.715
166001	1	1.664	1.675	1.704	1.705
	2	1.667	1.675	1.702	1.716
	3	1.647	1.663	1.717	1.723
170672	1	1.671	1.681	1.695	1.697
	2	1.664	1.676	1.681	1.688
170673	1	1.651	1.651	1.738	1.738
	2	1.657	1.657	1.702	1.702
170760	1	1.66	1.681	1.684	1.718
170762	1	1.671	1.681	1.693	1.718
	2	1.669	1.669	1.712	1.712
170763	1	1.673	1.681	1.69	1.716
	2	1.669	1.669	1.713	1.713
171193	1	1.683	1.683	1.683	1.683
171960	1	1.668	1.669	1.675	1.675
171963	1	1.678	1.682	1.683	1.684
171969	1	1.677	1.683	1.684	1.688
	2	1.679	1.683	1.684	1.689
171970	1	1.675	1.679	1.68	1.689
	2	1.675	1.676	1.681	1.691
171971	1	1.676	1.68	1.681	1.683
	2	1.68	1.682	1.683	1.687
172059	1	1.685	1.685	1.685	1.685
172856	1	1.669	1.677	1.683	1.734
	2	1.657	1.673	1.715	1.718
	3	1.668	1.674	1.702	1.71
174131	1	1.66	1.66	1.715	1.715
	2	1.661	1.661	1.726	1.726
	3	1.721	1.721	1.721	1.721
200126	1	1.668	1.69	1.696	1.703
200702	1	1.653	1.674	1.674	1.739
	2	1.666	1.673	1.677	1.734
201166	1	1.682	1.682	1.682	1.682
201733	1	1.67	1.68	1.696	1.712
202158	1	1.63	1.656	1.714	1.72
	2	1.635	1.679	1.694	1.704
202721	1	1.634	1.694	1.697	1.727
202753	1	1.67	1.67	1.707	1.707
202861	2	1.639	1.686	1.71	1.726
202938	1	1.673	1.675	1.688	1.708
202980	1	1.614	1.65	1.735	1.735
	2	1.627	1.707	1.708	1.708
202982	1	1.692	1.692	1.692	1.724
	2	1.66	1.695	1.695	1.695
	3	1.646	1.682	1.682	1.682
	4	1.671	1.696	1.696	1.696
202983	1	1.671	1.679	1.681	1.69
203218	1	1.668	1.676	1.695	1.695
245052	1	1.677	1.682	1.695	1.705
246190	1	1.656	1.677	1.678	1.68
250017	1	1.654	1.672	1.712	1.736
	2	1.631	1.653	1.687	1.723
280071	1	1.651	1.697	1.715	1.719
	2	1.656	1.699	1.699	1.702
280088	1	1.686	1.686	1.702	1.702
	2	1.685	1.685	1.685	1.685
280157	1	1.652	1.686	1.7	1.705
280174	1	1.651	1.651	1.703	1.703
280313	1	1.663	1.668	1.707	1.737
	2	1.64	1.68	1.713	1.741
	3	1.643	1.654	1.693	1.788
280501	1	1.669	1.687	1.688	1.691
	2	1.675	1.678	1.68	1.688
280502	1	1.659	1.679	1.686	1.692
	2	1.68	1.687	1.69	1.694
280503	1	1.661	1.685	1.691	1.692
	2	1.686	1.687	1.69	1.695
280504	1	1.665	1.687	1.693	1.696
	2	1.678	1.679	1.692	1.698
280505	1	1.665	1.688	1.689	1.691
	2	1.681	1.684	1.685	1.693
280508	1	1.665	1.688	1.691	1.698
	2	1.68	1.685	1.687	1.695
280579	1	1.663	1.669	1.669	1.704
280765	1	1.676	1.676	1.676	1.676
280785	1	1.686	1.686	1.692	1.695
280939	1	1.671	1.692	1.703	1.704
	2	1.684	1.684	1.699	1.699
280946	1	1.698	1.698	1.698	1.698
280982	1	1.682	1.686	1.692	1.699
281300	1	1.679	1.688	1.693	1.704
	2	1.682	1.682	1.688	1.688
281591	1	1.682	1.682	1.694	1.713
380066	1	1.686	1.686	1.723	1.723
391228	1	1.658	1.674	1.674	1.703
	2	1.658	1.658	1.702	1.796
400658	1	1.689	1.689	1.714	1.714
	2	1.67	1.692	1.694	1.702
400764	2	1.674	1.692	1.704	1.759
404328	1	1.629	1.631	1.712	1.74
404438	1	1.692	1.697	1.697	1.697
404850	1	1.669	1.686	1.691	1.693
	2	1.669	1.673	1.68	1.725
405454	1	1.634	1.673	1.693	1.772
	2	1.653	1.675	1.691	1.75
407203	1	1.68	1.683	1.686	1.686
407316	1	1.675	1.676	1.691	1.693
407561	1	1.691	1.693	1.693	1.693
407562	1	1.677	1.686	1.688	1.71
	2	1.672	1.682	1.684	1.739
407563	1	1.639	1.699	1.71	1.714
409335	1	1.628	1.628	1.761	1.761
409789	1	1.662	1.684	1.698	1.703
409790	1	1.638	1.664	1.666	1.75
	2	1.651	1.66	1.669	1.758
409793	1	1.698	1.698	1.698	1.698
409794	1	1.65	1.675	1.684	1.708
411044	1	1.663	1.68	1.683	1.684
411217	1	1.668	1.673	1.701	1.706
411229	1	1.652	1.671	1.698	1.707
411757	1	1.651	1.705	1.705	1.705
411578	1	1.637	1.69	1.69	1.69
411797	1	1.651	1.672	1.676	1.754
	2	1.66	1.674	1.682	1.759
411973	1	1.689	1.692	1.692	1.693
	2	1.68	1.685	1.687	1.696
	3	1.669	1.695	1.701	1.703
	4	1.671	1.672	1.69	1.698
414677	1	1.656	1.658	1.675	1.729
	2	1.66	1.666	1.683	1.74
	3	1.653	1.667	1.675	1.732
414678	1	1.652	1.657	1.684	1.726
	2	1.654	1.663	1.671	1.742
415338	1	1.671	1.681	1.688	1.689
415339	1	1.683	1.683	1.683	1.683
415928	1	1.651	1.66	1.676	1.746
	2	1.655	1.662	1.668	1.759
	3	1.653	1.67	1.679	1.75
	4	1.658	1.669	1.674	1.762
415929	1	1.653	1.663	1.669	1.751
	2	1.657	1.669	1.672	1.749
	3	1.655	1.68	1.683	1.753
	4	1.651	1.669	1.67	1.761
415930	1	1.657	1.658	1.671	1.749
	2	1.656	1.66	1.666	1.758
	3	1.656	1.669	1.679	1.756
	4	1.654	1.672	1.673	1.762
415954	1	1.678	1.681	1.687	1.689
416479	1	1.697	1.697	1.697	1.697
987	1	1.775	1.796	1.827	1.833	1.838	1.843
1230	1	1.767	1.767	1.838	1.838	1.888	1.888
48006	2	1.784	1.795	1.835	1.847	1.858	1.881
55074	5	1.804	1.818	1.831	1.84	1.849	1.865
	6	1.775	1.796	1.827	1.831	1.845	1.858
65011	2	1.796	1.814	1.817	1.83	1.846	1.849
65630	1	1.835	1.835	1.835	1.835	1.835	1.835
74918	1	1.807	1.807	1.854	1.854	1.886	1.887
202861	1	1.769	1.771	1.82	1.832	1.882	1.882
202862	1	1.816	1.816	1.816	1.848	1.848	1.848
280576	1	1.826	1.826	1.826	1.826	1.826	1.826
411230	1	1.831	1.831	1.831	1.831	1.831	1.831
411231	1	1.828	1.828	1.828	1.828	1.828	1.828
