# Supplementary material for: Bond-length distributions for ions bonded to oxygen: metalloids and post-transition metals
Source: Acta Crystallogr B Struct Sci Cryst Eng Mater. 2018 Jan 12;74(Pt 1):63–78. doi: 10.1107/S2052520617017437 (PMC5798398; doi:10.1107/S2052520617017437)
Supplement: Supplementary file 5 [file b-74-00063-sup5.txt]

ICSD_#	Ion_#	Bond 1	Bond 2	Bond 3	Bond 4
32	3	1.357	1.368	1.368
60	3	1.364	1.367	1.378
131	2	1.346	1.361	1.4
	3	1.345	1.367	1.388
	4	1.359	1.363	1.4
	5	1.37	1.372	1.375
342	1	1.378	1.379	1.387
1386	1	1.357	1.37	1.376
	2	1.342	1.366	1.394
	4	1.344	1.359	1.38
	5	1.356	1.363	1.386
1585	1	1.346	1.349	1.41
	3	1.367	1.368	1.382
1698	3	1.36	1.361	1.372
	4	1.353	1.361	1.39
1939	2	1.317	1.398	1.432
	3	1.333	1.379	1.407
4129	2	1.345	1.359	1.393
	3	1.342	1.365	1.397
4227	1	1.351	1.357	1.413
	2	1.337	1.396	1.403
4236	2	1.339	1.372	1.385
8084	1	1.401	1.401	1.401
8223	2	1.36	1.367	1.38
	4	1.347	1.365	1.389
	6	1.334	1.385	1.395
10061	1	1.353	1.362	1.438
10077	4	1.335	1.357	1.406
	5	1.355	1.371	1.387
10417	4	1.351	1.358	1.375
	5	1.356	1.366	1.373
	6	1.354	1.366	1.371
10423	2	1.367	1.367	1.368
	4	1.366	1.367	1.373
12133	1	1.368	1.376	1.389
15510	1	1.324	1.371	1.42
	3	1.348	1.38	1.388
16364	4	1.327	1.382	1.393
	5	1.34	1.368	1.376
20166	1	1.39	1.39	1.39
20172	1	1.359	1.381	1.381
20173	2	1.359	1.361	1.374
20223	1	1.383	1.383	1.383
	2	1.367	1.373	1.373
20231	1	1.363	1.371	1.388
	2	1.367	1.367	1.415
	3	1.356	1.363	1.4
	4	1.365	1.367	1.378
	5	1.353	1.385	1.423
	6	1.37	1.372	1.373
	7	1.361	1.397	1.397
20434	1	1.371	1.388	1.396
	2	1.338	1.391	1.411
20501	1	1.331	1.367	1.388
	2	1.346	1.349	1.388
	3	1.356	1.394	1.417
	4	1.355	1.362	1.382
20670	4	1.312	1.368	1.434
	5	1.346	1.38	1.413
20800	1	1.36	1.367	1.378
	2	1.38	1.383	1.385
20835	1	1.387	1.387	1.387
	2	1.387	1.387	1.387
	3	1.392	1.392	1.392
23013	1	1.371	1.393	1.413
	2	1.359	1.366	1.427
	3	1.349	1.356	1.428
	4	1.352	1.354	1.421
23386	4	1.354	1.376	1.392
	5	1.368	1.385	1.387
24419	1	1.363	1.379	1.395
	2	1.357	1.382	1.397
24973	1	1.35	1.38	1.428
26380	2	1.325	1.362	1.397
	3	1.336	1.34	1.393
	4	1.34	1.35	1.355
	5	1.308	1.363	1.377
26521	1	1.362	1.362	1.362
27200	1	1.359	1.359	1.359
27211	1	1.351	1.354	1.439
27473	3	1.357	1.367	1.368
	5	1.362	1.367	1.369
	6	1.359	1.362	1.368
29524	1	1.381	1.393	1.415
	2	1.375	1.398	1.408
	3	1.379	1.39	1.392
30538	1	1.38	1.38	1.38
30546	1	1.323	1.391	1.405
30885	1	1.329	1.396	1.415
	2	1.336	1.379	1.398
30890	1	1.318	1.389	1.415
30998	1	1.376	1.376	1.376
31206	1	1.352	1.37	1.388
	5	1.356	1.361	1.365
	6	1.348	1.376	1.382
	10	1.35	1.365	1.367
	11	1.351	1.375	1.381
	15	1.358	1.364	1.365
31214	1	1.377	1.378	1.388
31363	1	1.377	1.391	1.391
	2	1.364	1.364	1.364
31385	1	1.376	1.392	1.392
31386	1	1.375	1.39	1.39
31387	1	1.367	1.387	1.387
32721	1	1.378	1.378	1.378
33723	1	1.367	1.37	1.4
	2	1.375	1.403	1.403
34190	4	1.361	1.374	1.382
	5	1.358	1.362	1.363
	6	1.356	1.364	1.376
34474	1	1.379	1.379	1.379
34561	1	1.391	1.391	1.394
35090	2	1.37	1.371	1.371
	4	1.353	1.362	1.389
	6	1.363	1.368	1.373
	8	1.368	1.373	1.372
35201	1	1.351	1.384	1.389
	2	1.338	1.358	1.39
	3	1.349	1.355	1.422
	4	1.341	1.359	1.404
	5	1.341	1.385	1.408
	6	1.355	1.358	1.385
	7	1.358	1.364	1.391
	8	1.333	1.36	1.423
	9	1.35	1.374	1.407
	10	1.319	1.353	1.427
35237	2	1.367	1.367	1.377
	3	1.368	1.37	1.375
35245	3	1.358	1.37	1.375
	5	1.352	1.37	1.381
35434	1	1.359	1.375	1.383
	2	1.357	1.38	1.399
35454	2	1.367	1.369	1.381
	4	1.363	1.373	1.377
	6	1.312	1.371	1.396
	8	1.348	1.377	1.405
35552	1	1.363	1.364	1.366
	7	1.35	1.361	1.366
	10	1.359	1.361	1.368
	11	1.352	1.356	1.388
	12	1.354	1.364	1.37
	15	1.356	1.356	1.371
	17	1.36	1.369	1.371
	18	1.359	1.36	1.372
36048	5	1.351	1.373	1.378
	6	1.358	1.359	1.377
	7	1.357	1.365	1.376
	8	1.345	1.349	1.389
36431	2	1.343	1.363	1.407
	5	1.331	1.378	1.385
	8	1.325	1.362	1.418
	14	1.342	1.356	1.364
	15	1.332	1.389	1.416
	16	1.34	1.386	1.402
36531	1	1.364	1.383	1.406
	2	1.367	1.373	1.408
36567	1	1.376	1.385	1.389
37060	1	1.323	1.391	1.41
39277	1	1.389	1.392	1.392
	2	1.362	1.362	1.366
	3	1.352	1.361	1.363
39362	4	1.358	1.371	1.38
	5	1.354	1.362	1.376
	6	1.358	1.369	1.371
39392	1	1.369	1.369	1.401
	2	1.374	1.378	1.393
39716	1	1.37	1.37	1.378
	2	1.373	1.378	1.382
39717	1	1.372	1.378	1.378
	2	1.372	1.379	1.381
39718	1	1.369	1.377	1.377
	2	1.366	1.383	1.385
39719	1	1.367	1.367	1.367
	2	1.381	1.381	1.381
	3	1.376	1.376	1.376
39758	2	1.357	1.361	1.37
	3	1.357	1.373	1.378
	4	1.359	1.368	1.388
	9	1.36	1.365	1.377
39844	3	1.357	1.375	1.376
40291	1	1.353	1.397	1.397
40292	1	1.356	1.384	1.41
48025	2	1.339	1.365	1.411
48177	1	1.376	1.376	1.379
50685	1	1.36	1.375	1.394
	2	1.368	1.37	1.373
	3	1.363	1.392	1.399
50693	2	1.359	1.389	1.402
50739	1	1.339	1.363	1.424
	2	1.355	1.374	1.425
50927	1	1.342	1.365	1.382
	3	1.334	1.377	1.386
	4	1.342	1.377	1.388
	5	1.344	1.374	1.378
51317	1	1.371	1.381	1.383
51442	1	1.367	1.373	1.423
	2	1.375	1.389	1.391
	3	1.35	1.367	1.387
51575	1	1.357	1.372	1.375
51754	1	1.33	1.395	1.412
	2	1.336	1.398	1.4
55272	1	1.374	1.374	1.374
55706	1	1.326	1.381	1.394
59246	4	1.35	1.373	1.385
	5	1.369	1.37	1.376
59247	4	1.352	1.365	1.393
	5	1.371	1.376	1.378
59277	2	1.362	1.368	1.371
	4	1.363	1.366	1.398
	6	1.353	1.366	1.384
	8	1.371	1.371	1.372
59278	2	1.365	1.369	1.374
	4	1.361	1.366	1.38
	6	1.364	1.365	1.375
	8	1.367	1.368	1.378
59346	1	1.364	1.379	1.395
59826	1	1.314	1.407	1.407
59849	1	1.348	1.382	1.386
	2	1.33	1.389	1.405
59862	1	1.32	1.387	1.417
59863	1	1.327	1.381	1.416
59939	4	1.37	1.371	1.388
60770	4	1.357	1.361	1.386
	5	1.356	1.38	1.382
61365	1	1.367	1.368	1.371
	2	1.367	1.369	1.369
62430	1	1.32	1.387	1.402
62751	1	1.351	1.357	1.41
	2	1.337	1.339	1.385
63015	2	1.362	1.372	1.373
63065	1	1.368	1.388	1.391
63085	1	1.351	1.353	1.402
	2	1.334	1.341	1.438
63163	1	1.386	1.386	1.386
	2	1.359	1.359	1.403
63185	1	1.383	1.383	1.383
	2	1.369	1.369	1.379
63395	1	1.385	1.405	1.406
	2	1.321	1.386	1.442
63685	1	1.352	1.381	1.391
65010	1	1.375	1.375	1.375
65048	1	1.343	1.367	1.374
	2	1.361	1.368	1.37
	4	1.352	1.354	1.36
65435	1	1.38	1.38	1.388
65476	1	1.371	1.385	1.423
	2	1.373	1.391	1.407
65930	1	1.355	1.371	1.374
65933	1	1.379	1.379	1.38
	2	1.357	1.38	1.38
65934	1	1.369	1.369	1.414
	2	1.326	1.389	1.389
65997	1	1.315	1.408	1.428
66027	2	1.351	1.357	1.386
	3	1.354	1.358	1.375
	4	1.351	1.355	1.397
	5	1.347	1.353	1.389
66250	1	1.37	1.37	1.37
66369	1	1.374	1.374	1.39
	2	1.376	1.38	1.387
66516	1	1.35	1.359	1.41
	2	1.36	1.361	1.433
66846	1	1.379	1.387	1.387
67113	1	1.325	1.408	1.408
	2	1.345	1.399	1.399
	3	1.366	1.378	1.4
67217	3	1.346	1.353	1.382
	4	1.337	1.337	1.395
	5	1.363	1.367	1.376
67226	1	1.364	1.387	1.394
67524	1	1.379	1.398	1.398
67525	1	1.371	1.394	1.394
68250	4	1.36	1.367	1.371
	5	1.354	1.361	1.371
	6	1.354	1.36	1.379
68429	1	1.353	1.354	1.404
	2	1.342	1.353	1.433
	3	1.339	1.356	1.421
	4	1.359	1.367	1.41
68653	1	1.367	1.371	1.383
	2	1.347	1.355	1.41
	3	1.36	1.366	1.375
68858	1	1.366	1.376	1.388
68859	1	1.37	1.37	1.378
68860	1	1.364	1.365	1.383
68996	1	1.369	1.37	1.376
	2	1.357	1.377	1.387
69319	1	1.324	1.398	1.409
	2	1.316	1.393	1.404
69452	1	1.37	1.37	1.37
69453	1	1.369	1.369	1.369
69537	1	1.377	1.381	1.381
	2	1.37	1.374	1.375
69614	1	1.356	1.379	1.404
69615	1	1.325	1.384	1.42
69616	1	1.382	1.384	1.398
69654	1	1.362	1.385	1.4
70102	1	1.38	1.384	1.393
70103	1	1.374	1.383	1.391
71036	1	1.373	1.379	1.406
	2	1.378	1.384	1.388
71114	1	1.357	1.382	1.382
72193	1	1.353	1.363	1.407
	2	1.345	1.355	1.414
72519	2	1.361	1.363	1.371
	3	1.346	1.364	1.373
	4	1.351	1.375	1.376
	5	1.335	1.357	1.383
72524	4	1.371	1.386	1.395
73218	1	1.371	1.377	1.386
74548	4	1.357	1.363	1.366
	5	1.352	1.372	1.381
74888	1	1.298	1.416	1.416
75080	1	1.372	1.38	1.39
75081	1	1.377	1.379	1.385
75249	1	1.364	1.393	1.393
75250	1	1.361	1.378	1.378
75289	1	1.356	1.363	1.366
	3	1.363	1.364	1.369
75594	1	1.354	1.355	1.386
	2	1.351	1.354	1.41
75921	1	1.36	1.363	1.38
75922	1	1.358	1.368	1.377
75986	1	1.381	1.381	1.381
75995	2	1.347	1.363	1.388
76660	2	1.357	1.371	1.376
	4	1.344	1.386	1.386
	6	1.352	1.367	1.378
76853	1	1.381	1.385	1.385
76888	1	1.356	1.36	1.37
	2	1.358	1.371	1.371
	3	1.331	1.372	1.391
	4	1.354	1.365	1.389
	5	1.337	1.362	1.386
	6	1.366	1.372	1.377
	7	1.351	1.373	1.387
	8	1.355	1.367	1.391
	9	1.356	1.359	1.376
	10	1.353	1.362	1.386
	11	1.358	1.365	1.374
	12	1.351	1.361	1.378
77311	1	1.358	1.398	1.421
	2	1.334	1.369	1.437
	3	1.361	1.398	1.401
	4	1.347	1.386	1.412
	5	1.327	1.392	1.429
	6	1.347	1.406	1.409
	7	1.339	1.391	1.423
	8	1.363	1.378	1.398
78178	1	1.348	1.361	1.444
78676	1	1.371	1.371	1.407
	2	1.37	1.395	1.4
79155	3	1.358	1.358	1.39
79165	1	1.377	1.377	1.377
79357	1	1.35	1.388	1.388
79840	1	1.352	1.368	1.368
80422	1	1.342	1.394	1.42
80423	1	1.309	1.372	1.407
80429	1	1.366	1.395	1.395
80592	1	1.353	1.379	1.379
81229	1	1.332	1.375	1.415
	2	1.351	1.352	1.436
81591	1	1.372	1.372	1.376
81592	1	1.371	1.371	1.376
81593	1	1.372	1.373	1.379
81594	1	1.372	1.373	1.374
82308	1	1.337	1.367	1.418
	2	1.36	1.361	1.367
82390	1	1.334	1.362	1.428
82484	1	1.345	1.373	1.386
	2	1.36	1.366	1.37
	3	1.353	1.362	1.373
	4	1.353	1.371	1.392
82785	1	1.362	1.364	1.402
83404	1	1.364	1.366	1.38
	2	1.372	1.374	1.376
84240	1	1.368	1.381	1.381
84533	1	1.356	1.36	1.377
	2	1.354	1.361	1.39
	5	1.351	1.364	1.393
84617	1	1.347	1.364	1.397
	2	1.356	1.367	1.391
84855	1	1.364	1.373	1.381
	2	1.345	1.363	1.412
85093	5	1.339	1.381	1.395
	7	1.329	1.356	1.397
	8	1.363	1.372	1.387
86150	1	1.324	1.373	1.425
86172	1	1.369	1.369	1.378
	2	1.365	1.366	1.381
86466	3	1.343	1.364	1.403
86477	4	1.299	1.403	1.403
	5	1.353	1.363	1.365
86661	2	1.353	1.377	1.382
	4	1.342	1.373	1.396
86785	1	1.37	1.37	1.37
87076	7	1.357	1.368	1.384
	8	1.355	1.367	1.385
	9	1.359	1.371	1.377
87338	1	1.358	1.398	1.421
	2	1.334	1.369	1.437
	3	1.361	1.398	1.401
	4	1.347	1.386	1.412
	5	1.327	1.392	1.429
	6	1.347	1.406	1.409
	7	1.339	1.391	1.423
	8	1.363	1.378	1.398
87427	1	1.369	1.37	1.371
	2	1.37	1.371	1.371
	3	1.369	1.37	1.371
	4	1.37	1.371	1.371
	5	1.368	1.371	1.371
	6	1.37	1.37	1.371
	7	1.367	1.371	1.371
	8	1.367	1.371	1.372
87428	3	1.38	1.38	1.38
87543	1	1.353	1.364	1.383
	2	1.325	1.373	1.385
87662	1	1.364	1.396	1.396
	3	1.351	1.379	1.379
87761	1	1.377	1.379	1.39
87855	1	1.348	1.391	1.396
87856	1	1.349	1.389	1.392
88201	1	1.351	1.384	1.394
	2	1.347	1.39	1.39
88892	2	1.35	1.361	1.406
	3	1.331	1.365	1.389
	4	1.347	1.349	1.388
	5	1.345	1.367	1.412
	7	1.357	1.374	1.389
	8	1.343	1.351	1.397
	10	1.333	1.371	1.382
88937	1	1.377	1.39	1.39
88939	1	1.384	1.388	1.388
89012	1	1.33	1.39	1.413
	2	1.339	1.362	1.453
	3	1.359	1.368	1.388
	4	1.337	1.385	1.411
89013	1	1.342	1.374	1.374
89242	2	1.343	1.37	1.377
89259	1	1.372	1.373	1.381
	2	1.362	1.373	1.377
90001	2	1.352	1.357	1.369
	3	1.348	1.353	1.378
90368	1	1.315	1.361	1.4
	2	1.358	1.36	1.365
	3	1.355	1.36	1.39
	4	1.35	1.384	1.432
	5	1.307	1.387	1.424
90839	1	1.369	1.374	1.374
	2	1.379	1.379	1.379
91031	1	1.369	1.369	1.369
91279	1	1.341	1.386	1.389
91315	1	1.368	1.368	1.368
91539	3	1.354	1.356	1.38
	4	1.331	1.367	1.405
	5	1.363	1.378	1.379
	7	1.361	1.366	1.395
	10	1.339	1.363	1.4
91540	4	1.354	1.356	1.366
	5	1.35	1.371	1.378
91567	1	1.377	1.377	1.377
92819	3	1.367	1.37	1.379
92842	1	1.369	1.374	1.383
92843	1	1.373	1.378	1.39
92866	2	1.356	1.357	1.373
	5	1.333	1.382	1.404
93005	2	1.359	1.363	1.379
	4	1.366	1.37	1.372
	6	1.357	1.368	1.382
	8	1.365	1.369	1.372
93601	2	1.35	1.35	1.406
	3	1.347	1.357	1.39
	5	1.317	1.376	1.426
	6	1.35	1.364	1.387
	8	1.361	1.365	1.37
93602	2	1.344	1.364	1.401
	3	1.339	1.35	1.391
	5	1.303	1.379	1.433
	6	1.345	1.366	1.398
	8	1.366	1.367	1.368
94066	1	1.37	1.37	1.385
	2	1.367	1.375	1.382
94067	1	1.37	1.377	1.377
	2	1.375	1.376	1.378
94068	1	1.371	1.371	1.375
	2	1.373	1.373	1.383
94069	1	1.366	1.379	1.379
	2	1.365	1.374	1.393
94070	1	1.378	1.379	1.379
	2	1.366	1.375	1.382
94317	1	1.369	1.371	1.387
94318	1	1.379	1.379	1.379
	2	1.383	1.383	1.383
	3	1.381	1.381	1.381
94356	1	1.371	1.391	1.397
	2	1.364	1.372	1.389
94525	3	1.354	1.375	1.389
	4	1.375	1.375	1.375
94530	1	1.366	1.377	1.399
94590	1	1.346	1.375	1.375
95115	1	1.345	1.35	1.41
95447	1	1.351	1.36	1.382
	4	1.363	1.375	1.377
95453	1	1.334	1.35	1.392
	2	1.331	1.333	1.44
95455	1	1.36	1.416	1.416
95457	1	1.362	1.395	1.402
95461	1	1.38	1.389	1.391
95527	1	1.377	1.377	1.377
	2	1.363	1.363	1.363
95753	1	1.387	1.387	1.387
	2	1.396	1.396	1.396
	3	1.37	1.37	1.37
95850	2	1.32	1.385	1.419
95851	1	1.333	1.389	1.403
	2	1.322	1.347	1.445
95868	1	1.344	1.357	1.393
	2	1.35	1.366	1.383
	4	1.338	1.368	1.386
	5	1.341	1.38	1.383
	6	1.336	1.373	1.393
	7	1.344	1.369	1.39
95909	1	1.359	1.377	1.393
	4	1.36	1.364	1.376
95910	1	1.354	1.369	1.394
	4	1.351	1.371	1.384
96560	2	1.344	1.373	1.383
	4	1.344	1.36	1.393
96562	1	1.342	1.368	1.413
	2	1.349	1.366	1.42
96619	1	1.355	1.362	1.376
	2	1.354	1.354	1.399
	3	1.355	1.37	1.376
	4	1.352	1.364	1.374
	5	1.359	1.362	1.367
	6	1.316	1.365	1.4
96685	1	1.384	1.384	1.384
	2	1.369	1.369	1.369
97512	2	1.309	1.374	1.374
	3	1.315	1.355	1.386
	4	1.304	1.375	1.395
	5	1.342	1.352	1.354
	6	1.334	1.367	1.384
	7	1.302	1.375	1.393
	8	1.343	1.36	1.386
	9	1.338	1.347	1.362
97665	1	1.375	1.375	1.389
97687	3	1.343	1.373	1.373
	4	1.355	1.367	1.373
97705	1	1.356	1.367	1.422
	2	1.366	1.367	1.41
	3	1.358	1.358	1.417
	4	1.356	1.362	1.425
97706	1	1.356	1.364	1.423
	2	1.362	1.365	1.407
	3	1.359	1.362	1.413
	4	1.357	1.36	1.418
	5	1.357	1.357	1.427
	6	1.358	1.361	1.424
97954	1	1.33	1.342	1.447
	2	1.348	1.357	1.408
98351	2	1.356	1.361	1.394
	4	1.344	1.367	1.401
	6	1.361	1.369	1.376
	8	1.363	1.368	1.378
99049	1	1.35	1.371	1.379
	3	1.351	1.358	1.398
	6	1.361	1.369	1.379
	7	1.369	1.376	1.385
99050	1	1.347	1.347	1.388
	4	1.346	1.362	1.397
	5	1.357	1.358	1.381
99386	1	1.37	1.383	1.384
99460	1	1.36	1.36	1.36
99707	3	1.351	1.369	1.37
	4	1.351	1.377	1.386
	5	1.353	1.376	1.38
	6	1.339	1.367	1.397
	7	1.334	1.377	1.403
	8	1.361	1.362	1.392
	9	1.344	1.376	1.409
	10	1.332	1.405	1.406
100261	2	1.353	1.365	1.365
	5	1.347	1.373	1.374
100443	1	1.353	1.362	1.362
100565	2	1.352	1.365	1.387
	5	1.355	1.362	1.38
100662	3	1.315	1.335	1.367
100670	3	1.358	1.359	1.362
	4	1.318	1.401	1.427
100671	2	1.33	1.344	1.393
	3	1.366	1.368	1.369
	4	1.335	1.356	1.377
	5	1.342	1.361	1.382
100831	1	1.391	1.391	1.391
	2	1.363	1.363	1.403
151884	1	1.348	1.348	1.389
	2	1.312	1.388	1.388
152309	2	1.349	1.379	1.391
	3	1.342	1.363	1.397
	4	1.341	1.355	1.398
	5	1.345	1.377	1.384
153217	1	1.351	1.368	1.376
	2	1.352	1.356	1.386
	5	1.358	1.378	1.383
	8	1.366	1.367	1.382
	10	1.35	1.356	1.392
	12	1.339	1.362	1.401
	13	1.355	1.374	1.399
153218	1	1.36	1.377	1.377
153443	2	1.348	1.358	1.388
155156	1	1.37	1.37	1.37
156729	1	1.35	1.378	1.378
156730	1	1.348	1.378	1.378
156731	1	1.347	1.377	1.377
156732	1	1.35	1.377	1.377
156733	1	1.35	1.379	1.379
156734	1	1.35	1.377	1.377
156735	1	1.347	1.38	1.38
159746	1	1.353	1.353	1.374
	2	1.346	1.365	1.375
160891	1	1.344	1.385	1.426
	2	1.333	1.38	1.38
	3	1.348	1.357	1.389
	4	1.364	1.375	1.385
	6	1.351	1.376	1.381
	7	1.33	1.33	1.464
160892	1	1.361	1.362	1.382
	2	1.371	1.381	1.391
161275	1	1.356	1.369	1.408
	2	1.359	1.386	1.389
162465	1	1.389	1.389	1.389
170217	1	1.304	1.395	1.417
	2	1.319	1.401	1.401
170594	1	1.371	1.372	1.381
	3	1.351	1.358	1.413
	4	1.35	1.369	1.383
171047	4	1.354	1.364	1.369
	5	1.353	1.363	1.367
	6	1.355	1.356	1.378
	10	1.359	1.371	1.371
	11	1.362	1.367	1.373
	12	1.362	1.365	1.371
	13	1.357	1.364	1.387
	14	1.352	1.366	1.379
171639	2	1.362	1.362	1.382
173269	3	1.342	1.378	1.388
173270	3	1.344	1.375	1.383
200074	3	1.35	1.384	1.397
200321	1	1.388	1.388	1.388
	2	1.371	1.371	1.392
200417	3	1.367	1.37	1.375
200425	3	1.367	1.37	1.375
200615	1	1.375	1.382	1.401
200803	1	1.362	1.362	1.414
	2	1.355	1.367	1.418
	3	1.354	1.356	1.424
	4	1.35	1.361	1.422
200891	1	1.323	1.391	1.409
201008	1	1.394	1.394	1.394
	2	1.372	1.372	1.374
201351	3	1.342	1.361	1.399
	4	1.34	1.358	1.385
	5	1.341	1.367	1.371
	6	1.347	1.355	1.401
	7	1.341	1.355	1.392
	8	1.348	1.36	1.39
201898	3	1.373	1.373	1.373
202665	4	1.359	1.369	1.375
202863	1	1.333	1.392	1.392
	2	1.33	1.377	1.41
202899	1	1.367	1.384	1.4
202900	1	1.38	1.386	1.392
202934	1	1.359	1.376	1.407
202935	1	1.354	1.394	1.394
	2	1.352	1.388	1.388
	3	1.361	1.384	1.386
203150	1	1.349	1.362	1.409
	2	1.348	1.382	1.4
203226	1	1.327	1.387	1.397
240380	1	1.356	1.385	1.393
	2	1.346	1.374	1.408
240473	1	1.372	1.377	1.379
240475	1	1.382	1.382	1.382
	2	1.37	1.374	1.374
240724	1	1.376	1.401	1.401
245063	1	1.362	1.363	1.382
245226	1	1.37	1.375	1.398
	2	1.375	1.384	1.39
245227	1	1.367	1.377	1.386
	2	1.378	1.388	1.404
245774	1	1.322	1.372	1.426
	2	1.359	1.361	1.379
245925	1	1.375	1.375	1.381
246811	1	1.343	1.355	1.422
	2	1.345	1.363	1.416
250012	1	1.376	1.382	1.382
	2	1.377	1.382	1.384
250086	1	1.368	1.368	1.4
250161	2	1.366	1.369	1.389
250162	2	1.371	1.371	1.372
250195	1	1.363	1.381	1.381
250224	2	1.346	1.368	1.397
	4	1.347	1.358	1.402
	6	1.332	1.371	1.402
	7	1.355	1.359	1.397
	8	1.356	1.361	1.389
	9	1.343	1.356	1.406
250411	3	1.344	1.364	1.396
	5	1.35	1.365	1.369
250420	1	1.387	1.387	1.387
250464	2	1.359	1.369	1.377
	4	1.359	1.362	1.409
	5	1.354	1.37	1.374
250465	1	1.322	1.394	1.4
	2	1.353	1.37	1.378
260791	1	1.36	1.364	1.397
	2	1.369	1.377	1.377
280076	1	1.347	1.362	1.417
	2	1.351	1.37	1.419
280977	1	1.359	1.359	1.38
	2	1.36	1.365	1.37
281230	1	1.354	1.354	1.428
281287	2	1.347	1.379	1.393
	4	1.347	1.364	1.395
281308	1	1.365	1.365	1.379
281353	1	1.311	1.385	1.413
281357	1	1.356	1.364	1.412
	2	1.357	1.364	1.42
281539	1	1.377	1.377	1.377
	2	1.374	1.374	1.374
281542	1	1.339	1.37	1.381
	2	1.344	1.377	1.38
	4	1.35	1.359	1.381
	5	1.354	1.36	1.376
	6	1.34	1.381	1.382
	8	1.348	1.36	1.391
	9	1.342	1.367	1.388
	10	1.337	1.379	1.389
281630	1	1.353	1.355	1.381
	3	1.359	1.36	1.388
	5	1.36	1.376	1.382
281631	2	1.351	1.356	1.4
	5	1.354	1.364	1.365
	6	1.356	1.368	1.371
	8	1.356	1.364	1.368
281633	1	1.355	1.356	1.364
	4	1.347	1.351	1.369
	5	1.324	1.372	1.428
	7	1.353	1.354	1.364
380103	1	1.349	1.368	1.37
	2	1.36	1.365	1.367
391013	1	1.32	1.4	1.408
400438	1	1.341	1.348	1.418
	2	1.319	1.36	1.45
400602	1	1.367	1.383	1.385
	2	1.347	1.376	1.407
400772	1	1.366	1.369	1.396
	2	1.356	1.373	1.389
	3	1.338	1.358	1.43
	4	1.331	1.362	1.423
	5	1.347	1.353	1.392
	6	1.361	1.375	1.375
401207	1	1.376	1.376	1.376
401452	1	1.367	1.372	1.389
401456	1	1.322	1.404	1.426
	2	1.347	1.368	1.374
401457	1	1.325	1.398	1.415
	2	1.354	1.365	1.388
401458	1	1.329	1.396	1.403
	3	1.333	1.381	1.391
	4	1.333	1.392	1.395
401469	1	1.369	1.373	1.374
401712	1	1.359	1.365	1.398
401713	1	1.357	1.38	1.394
401951	1	1.373	1.375	1.388
401952	1	1.374	1.374	1.392
401953	1	1.345	1.377	1.414
	2	1.361	1.365	1.451
401955	1	1.345	1.366	1.409
	2	1.345	1.363	1.423
401956	1	1.371	1.376	1.388
401957	1	1.376	1.381	1.382
402017	1	1.4	1.4	1.4
402039	1	1.394	1.394	1.394
402906	4	1.373	1.375	1.376
402907	4	1.371	1.375	1.386
404513	1	1.372	1.388	1.397
404963	1	1.341	1.367	1.409
	2	1.351	1.367	1.419
406386	1	1.363	1.384	1.385
409171	1	1.364	1.364	1.364
409522	1	1.347	1.375	1.413
	2	1.34	1.375	1.417
409640	2	1.347	1.366	1.397
	4	1.368	1.372	1.39
409688	1	1.375	1.375	1.375
409736	1	1.358	1.361	1.376
	3	1.36	1.363	1.374
409780	1	1.388	1.389	1.399
409781	1	1.377	1.384	1.39
410777	1	1.353	1.365	1.372
411501	1	1.369	1.381	1.387
411805	1	1.378	1.378	1.378
412168	4	1.366	1.379	1.409
	5	1.361	1.366	1.405
412406	2	1.325	1.386	1.419
412407	1	1.375	1.375	1.375
412659	4	1.366	1.367	1.394
412831	2	1.339	1.39	1.397
	3	1.336	1.354	1.417
412890	1	1.366	1.366	1.383
413208	1	1.346	1.349	1.453
	2	1.356	1.364	1.405
413209	1	1.331	1.385	1.388
	2	1.344	1.375	1.41
413236	1	1.301	1.387	1.412
	2	1.353	1.367	1.404
413237	1	1.376	1.376	1.376
413621	1	1.364	1.379	1.384
414486	1	1.386	1.386	1.388
	2	1.368	1.383	1.393
415082	3	1.356	1.363	1.364
	5	1.353	1.357	1.358
	6	1.353	1.366	1.367
	7	1.35	1.357	1.37
	8	1.361	1.362	1.37
415201	1	1.349	1.367	1.397
	3	1.356	1.369	1.391
415925	1	1.372	1.374	1.374
415987	2	1.359	1.378	1.379
415988	3	1.341	1.375	1.381
415989	3	1.36	1.366	1.38
415990	3	1.364	1.371	1.376
415991	3	1.354	1.378	1.396
415992	2	1.387	1.392	1.413
415993	3	1.361	1.38	1.383
415994	3	1.366	1.369	1.38
416088	2	1.37	1.378	1.381
416362	1	1.352	1.353	1.356
	2	1.351	1.352	1.354
	3	1.351	1.358	1.358
	5	1.374	1.377	1.382
	7	1.353	1.356	1.359
	8	1.342	1.344	1.347
416894	1	1.375	1.376	1.376
416895	1	1.358	1.371	1.373
	2	1.344	1.362	1.405
	3	1.358	1.359	1.384
417553	9	1.355	1.357	1.403
	10	1.34	1.357	1.396
32	1	1.458	1.476	1.479	1.496
	2	1.441	1.466	1.491	1.494
	4	1.455	1.455	1.49	1.49
60	1	1.458	1.467	1.469	1.522
	2	1.449	1.47	1.475	1.501
131	1	1.448	1.449	1.492	1.517
	6	1.46	1.462	1.468	1.471
	7	1.429	1.483	1.491	1.508
	8	1.452	1.453	1.483	1.512
1386	3	1.451	1.463	1.487	1.489
1585	2	1.463	1.463	1.485	1.493
1698	1	1.451	1.469	1.481	1.495
	2	1.452	1.462	1.462	1.5
1725	1	1.458	1.464	1.469	1.47
	2	1.464	1.467	1.468	1.469
1910	1	1.441	1.501	1.513	1.513
1939	1	1.464	1.476	1.488	1.488
1975	1	1.444	1.484	1.509	1.536
4219	1	1.444	1.46	1.498	1.505
4236	1	1.469	1.469	1.509	1.509
8223	1	1.443	1.453	1.491	1.504
	3	1.446	1.451	1.506	1.512
	5	1.469	1.475	1.489	1.491
10077	1	1.44	1.478	1.483	1.484
	2	1.454	1.463	1.471	1.495
	3	1.454	1.479	1.492	1.502
10423	1	1.457	1.459	1.492	1.498
10443	1	1.464	1.464	1.468	1.468
12134	1	1.454	1.456	1.487	1.492
15510	2	1.431	1.452	1.503	1.507
	4	1.449	1.455	1.482	1.512
15536	1	1.484	1.484	1.484	1.484
16364	1	1.446	1.483	1.489	1.497
	2	1.422	1.443	1.485	1.582
	3	1.454	1.457	1.476	1.493
16486	1	1.46	1.463	1.466	1.478
20173	1	1.468	1.472	1.474	1.498
	3	1.465	1.465	1.491	1.491
20196	1	1.456	1.475	1.478	1.5
	2	1.461	1.462	1.477	1.51
	3	1.456	1.486	1.486	1.499
20273	1	1.463	1.466	1.467	1.486
	2	1.47	1.47	1.495	1.495
20662	1	1.433	1.442	1.456	1.556
	2	1.441	1.456	1.507	1.53
20670	1	1.465	1.475	1.475	1.48
	2	1.458	1.463	1.472	1.516
	3	1.468	1.486	1.499	1.512
20963	1	1.443	1.444	1.486	1.522
23016	1	1.466	1.467	1.469	1.504
23386	1	1.463	1.47	1.486	1.49
	2	1.462	1.471	1.48	1.495
	3	1.445	1.492	1.502	1.509
25102	1	1.454	1.463	1.487	1.511
26380	1	1.444	1.462	1.475	1.482
27473	1	1.442	1.46	1.463	1.512
	2	1.455	1.459	1.466	1.519
	4	1.438	1.462	1.474	1.51
30507	1	1.423	1.451	1.465	1.57
	2	1.442	1.449	1.505	1.555
30532	1	1.43	1.454	1.489	1.503
31186	1	1.483	1.484	1.502	1.515
31195	1	1.441	1.467	1.473	1.502
31206	2	1.431	1.458	1.507	1.512
	3	1.434	1.473	1.483	1.491
	4	1.464	1.465	1.467	1.497
	7	1.437	1.453	1.5	1.517
	8	1.434	1.472	1.482	1.491
	9	1.466	1.466	1.473	1.495
	12	1.434	1.46	1.488	1.525
	13	1.437	1.469	1.485	1.491
	14	1.467	1.467	1.471	1.494
32518	1	1.48	1.48	1.48	1.48
32539	1	1.446	1.465	1.47	1.488
	2	1.48	1.48	1.484	1.484
32583	1	1.435	1.496	1.496	1.541
34085	1	1.477	1.477	1.477	1.477
34189	1	1.441	1.449	1.487	1.524
	2	1.454	1.455	1.464	1.523
	3	1.444	1.445	1.452	1.538
34190	1	1.456	1.456	1.462	1.521
	2	1.444	1.458	1.487	1.51
	3	1.441	1.446	1.475	1.523
35090	1	1.442	1.467	1.495	1.507
	3	1.454	1.461	1.484	1.485
	5	1.442	1.454	1.495	1.505
	7	1.446	1.457	1.485	1.506
35237	1	1.44	1.454	1.495	1.51
	4	1.456	1.465	1.492	1.498
	5	1.435	1.449	1.502	1.505
35245	1	1.464	1.466	1.477	1.481
	2	1.462	1.469	1.486	1.487
	4	1.452	1.472	1.491	1.496
35434	3	1.455	1.464	1.483	1.506
35454	1	1.448	1.474	1.49	1.494
	3	1.454	1.462	1.479	1.497
	5	1.455	1.47	1.486	1.499
	7	1.454	1.459	1.483	1.484
35552	2	1.438	1.461	1.471	1.52
	3	1.445	1.454	1.461	1.513
	4	1.449	1.455	1.456	1.504
	5	1.444	1.449	1.477	1.518
	6	1.439	1.452	1.467	1.521
	8	1.454	1.458	1.469	1.516
	9	1.445	1.454	1.462	1.531
	13	1.435	1.463	1.464	1.508
	16	1.441	1.447	1.458	1.502
36048	1	1.454	1.478	1.481	1.489
	2	1.428	1.472	1.493	1.499
	3	1.445	1.462	1.49	1.5
	4	1.465	1.471	1.478	1.486
39262	1	1.454	1.478	1.486	1.502
39362	1	1.454	1.459	1.47	1.508
	2	1.434	1.457	1.485	1.515
	3	1.449	1.452	1.453	1.531
39478	1	1.402	1.487	1.5	1.616
39756	1	1.428	1.44	1.498	1.51
39758	1	1.448	1.45	1.494	1.502
	5	1.448	1.457	1.483	1.522
	6	1.442	1.478	1.484	1.491
	7	1.454	1.46	1.485	1.504
	8	1.44	1.472	1.483	1.491
39844	1	1.466	1.472	1.481	1.501
	2	1.447	1.458	1.483	1.52
47157	1	1.427	1.507	1.53	1.553
48025	1	1.436	1.436	1.487	1.487
50927	2	1.456	1.456	1.48	1.494
55082	1	1.464	1.464	1.464	1.464
55251	1	1.452	1.474	1.498	1.498
56963	1	1.486	1.486	1.486	1.486
59246	1	1.47	1.47	1.471	1.48
	2	1.464	1.478	1.481	1.507
	3	1.448	1.486	1.508	1.516
59247	1	1.462	1.463	1.48	1.481
	2	1.468	1.473	1.486	1.505
	3	1.461	1.488	1.495	1.513
59277	1	1.454	1.465	1.505	1.512
	3	1.45	1.465	1.489	1.501
	5	1.457	1.471	1.489	1.49
	7	1.459	1.46	1.464	1.521
59278	1	1.444	1.472	1.491	1.5
	3	1.456	1.462	1.481	1.497
	5	1.433	1.458	1.491	1.507
	7	1.449	1.459	1.486	1.502
59862	2	1.452	1.452	1.478	1.478
59863	2	1.455	1.455	1.486	1.486
59939	1	1.441	1.456	1.503	1.519
	2	1.418	1.452	1.469	1.485
	3	1.458	1.466	1.474	1.564
60770	1	1.447	1.472	1.472	1.477
	2	1.463	1.471	1.474	1.493
	3	1.457	1.463	1.507	1.539
62964	1	1.459	1.464	1.483	1.492
63015	1	1.448	1.466	1.491	1.491
63262	1	1.461	1.477	1.494	1.504
64685	1	1.455	1.469	1.471	1.484
65048	3	1.432	1.45	1.45	1.498
	5	1.447	1.447	1.467	1.478
65124	1	1.437	1.451	1.492	1.501
	2	1.437	1.438	1.506	1.52
	7	1.438	1.478	1.486	1.505
	8	1.446	1.462	1.48	1.509
65930	2	1.452	1.454	1.501	1.506
66027	1	1.457	1.472	1.474	1.474
67217	1	1.446	1.475	1.475	1.491
	2	1.448	1.479	1.482	1.484
	6	1.433	1.472	1.507	1.519
67535	1	1.474	1.474	1.474	1.474
67685	1	1.441	1.452	1.503	1.511
68250	1	1.448	1.455	1.485	1.501
	2	1.431	1.458	1.471	1.529
	3	1.443	1.457	1.471	1.519
69102	1	1.446	1.49	1.502	1.515
69609	1	1.451	1.47	1.481	1.492
72519	1	1.444	1.481	1.49	1.493
72524	1	1.432	1.448	1.485	1.52
	2	1.452	1.453	1.483	1.498
	3	1.437	1.472	1.485	1.52
	5	1.443	1.457	1.463	1.596
	6	1.426	1.456	1.463	1.558
	7	1.436	1.454	1.464	1.6
72913	1	1.463	1.478	1.48	1.483
74548	1	1.459	1.468	1.469	1.49
	2	1.429	1.46	1.494	1.52
	3	1.434	1.468	1.484	1.486
74578	1	1.453	1.475	1.476	1.479
	2	1.466	1.47	1.475	1.479
	3	1.455	1.474	1.484	1.498
	4	1.462	1.468	1.473	1.487
75289	2	1.454	1.457	1.489	1.512
	4	1.442	1.461	1.485	1.488
	5	1.447	1.469	1.476	1.481
75921	2	1.451	1.452	1.476	1.514
	3	1.462	1.465	1.481	1.492
75922	2	1.456	1.468	1.481	1.485
	3	1.452	1.46	1.489	1.492
75942	1	1.442	1.483	1.483	1.586
75995	1	1.463	1.463	1.463	1.463
76660	1	1.457	1.461	1.472	1.473
	3	1.418	1.47	1.508	1.517
	5	1.431	1.464	1.493	1.498
76888	13	1.444	1.461	1.464	1.496
	14	1.422	1.467	1.481	1.5
	15	1.472	1.474	1.477	1.48
	16	1.457	1.459	1.464	1.47
	17	1.45	1.458	1.468	1.47
	18	1.463	1.48	1.481	1.484
	19	1.456	1.475	1.481	1.495
	20	1.471	1.472	1.477	1.485
	21	1.451	1.478	1.496	1.512
	22	1.453	1.464	1.471	1.492
	23	1.462	1.466	1.47	1.473
	24	1.445	1.472	1.473	1.487
	25	1.458	1.468	1.483	1.496
	26	1.465	1.465	1.475	1.495
76913	1	1.452	1.476	1.48	1.496
77507	1	1.439	1.467	1.476	1.494
	2	1.428	1.447	1.486	1.491
79155	1	1.439	1.472	1.489	1.49
	2	1.444	1.459	1.49	1.506
79472	1	1.472	1.472	1.472	1.472
80438	1	1.48	1.48	1.486	1.486
	2	1.397	1.509	1.509	1.52
82484	5	1.45	1.463	1.485	1.507
	6	1.445	1.47	1.482	1.496
	7	1.444	1.451	1.473	1.509
	8	1.448	1.453	1.459	1.494
	9	1.465	1.467	1.468	1.479
83812	1	1.442	1.495	1.503	1.53
84256	1	1.441	1.486	1.491	1.506
84533	3	1.443	1.457	1.481	1.512
	4	1.453	1.456	1.482	1.501
	6	1.425	1.466	1.47	1.535
84617	3	1.46	1.463	1.483	1.486
84855	3	1.448	1.48	1.481	1.485
85086	1	1.439	1.487	1.496	1.532
85093	1	1.427	1.48	1.487	1.503
	2	1.459	1.475	1.485	1.493
	3	1.413	1.496	1.503	1.505
	4	1.427	1.494	1.499	1.504
85573	1	1.398	1.5	1.547	1.547
	2	1.402	1.496	1.508	1.537
86466	1	1.455	1.472	1.484	1.494
	2	1.455	1.467	1.487	1.488
86477	1	1.441	1.459	1.471	1.486
	2	1.45	1.469	1.484	1.491
	3	1.467	1.47	1.484	1.489
86661	1	1.432	1.475	1.483	1.491
	3	1.431	1.468	1.485	1.497
86742	2	1.433	1.451	1.494	1.576
	3	1.433	1.452	1.467	1.562
87076	1	1.433	1.453	1.467	1.536
	2	1.426	1.457	1.464	1.541
	3	1.44	1.471	1.48	1.526
	4	1.433	1.467	1.469	1.531
	5	1.429	1.464	1.474	1.526
	6	1.463	1.476	1.495	1.532
	10	1.424	1.488	1.493	1.495
87428	1	1.444	1.451	1.477	1.553
	2	1.442	1.462	1.481	1.498
87543	3	1.428	1.46	1.487	1.489
	4	1.437	1.472	1.479	1.522
	5	1.442	1.445	1.458	1.543
87662	2	1.439	1.469	1.471	1.471
87714	1	1.407	1.477	1.547	1.548
	2	1.405	1.478	1.526	1.538
88892	1	1.449	1.469	1.478	1.529
	6	1.46	1.463	1.483	1.485
	9	1.471	1.471	1.483	1.483
89242	1	1.472	1.472	1.477	1.477
	3	1.452	1.452	1.491	1.491
89259	3	1.459	1.472	1.475	1.487
	4	1.452	1.466	1.48	1.5
	5	1.453	1.474	1.474	1.482
89818	1	1.441	1.489	1.489	1.489
90001	1	1.47	1.47	1.472	1.472
90029	1	1.44	1.481	1.488	1.543
90125	1	1.472	1.472	1.476	1.476
90126	1	1.468	1.469	1.473	1.473
90368	6	1.415	1.423	1.493	1.542
	7	1.447	1.448	1.46	1.602
	8	1.447	1.447	1.496	1.583
	9	1.449	1.474	1.494	1.505
	10	1.437	1.45	1.457	1.53
91539	1	1.459	1.463	1.481	1.493
	2	1.439	1.492	1.494	1.499
	6	1.454	1.465	1.48	1.491
	8	1.456	1.457	1.5	1.516
	9	1.445	1.449	1.474	1.523
91540	1	1.459	1.468	1.471	1.487
	2	1.434	1.464	1.478	1.523
	3	1.437	1.466	1.467	1.487
91701	1	1.445	1.469	1.477	1.48
92819	1	1.45	1.471	1.472	1.513
	2	1.461	1.461	1.496	1.496
92820	1	1.444	1.461	1.486	1.499
	2	1.447	1.456	1.498	1.499
	3	1.469	1.477	1.479	1.498
92822	1	1.461	1.47	1.474	1.496
	2	1.468	1.469	1.479	1.488
	3	1.454	1.463	1.472	1.501
92886	1	1.458	1.459	1.477	1.496
	3	1.447	1.457	1.468	1.518
	4	1.471	1.472	1.482	1.494
92915	1	1.475	1.475	1.475	1.475
93005	1	1.435	1.45	1.483	1.513
	3	1.45	1.46	1.483	1.499
	5	1.452	1.457	1.487	1.49
	7	1.438	1.468	1.501	1.516
93601	1	1.442	1.473	1.476	1.482
	4	1.456	1.468	1.48	1.482
	7	1.438	1.475	1.482	1.487
93602	1	1.44	1.467	1.468	1.484
	4	1.466	1.468	1.471	1.478
	7	1.436	1.462	1.479	1.488
93936	1	1.441	1.483	1.487	1.519
94525	1	1.458	1.462	1.473	1.504
	2	1.442	1.448	1.476	1.506
94530	2	1.442	1.454	1.489	1.531
94644	1	1.414	1.478	1.544	1.547
	2	1.405	1.475	1.525	1.535
95115	2	1.467	1.467	1.481	1.481
95116	1	1.441	1.44	1.522	1.522
95363	1	1.45	1.462	1.462	1.511
95447	2	1.452	1.453	1.492	1.52
	3	1.446	1.455	1.501	1.522
	5	1.453	1.462	1.477	1.492
95453	3	1.453	1.458	1.487	1.506
	4	1.459	1.485	1.491	1.524
	5	1.427	1.464	1.491	1.529
95850	1	1.452	1.452	1.479	1.479
95868	3	1.456	1.462	1.462	1.514
	8	1.454	1.458	1.477	1.504
95909	2	1.442	1.47	1.477	1.513
	3	1.437	1.473	1.476	1.501
95910	2	1.444	1.467	1.474	1.5
	3	1.438	1.471	1.479	1.493
96096	1	1.464	1.467	1.472	1.48
96560	1	1.421	1.443	1.49	1.503
	3	1.421	1.446	1.465	1.549
96561	1	1.473	1.473	1.473	1.473
96619	7	1.462	1.476	1.477	1.478
	8	1.46	1.469	1.47	1.488
	9	1.449	1.461	1.462	1.466
	10	1.449	1.457	1.481	1.488
	11	1.447	1.455	1.507	1.507
	12	1.442	1.458	1.476	1.49
	13	1.465	1.469	1.482	1.487
97512	1	1.452	1.46	1.47	1.496
97687	1	1.444	1.454	1.466	1.511
	2	1.43	1.465	1.465	1.524
98139	1	1.427	1.482	1.483	1.499
	2	1.473	1.486	1.49	1.512
	3	1.423	1.468	1.471	1.504
	4	1.41	1.466	1.492	1.507
	5	1.442	1.456	1.5	1.518
	6	1.437	1.464	1.487	1.492
	7	1.423	1.486	1.502	1.512
	8	1.38	1.493	1.535	1.603
	9	1.429	1.475	1.517	1.517
	10	1.46	1.472	1.488	1.488
98351	1	1.433	1.472	1.488	1.497
	3	1.457	1.476	1.477	1.485
	5	1.444	1.474	1.484	1.493
	7	1.443	1.467	1.483	1.509
98612	1	1.438	1.458	1.474	1.531
	2	1.446	1.449	1.481	1.513
	3	1.444	1.473	1.487	1.513
	4	1.427	1.457	1.458	1.533
	5	1.443	1.457	1.47	1.501
	6	1.427	1.442	1.5	1.543
98750	2	1.456	1.467	1.484	1.497
	4	1.466	1.47	1.498	1.522
98903	1	1.464	1.466	1.469	1.492
98904	1	1.456	1.456	1.488	1.497
99049	2	1.434	1.49	1.496	1.498
	4	1.44	1.453	1.474	1.485
	5	1.461	1.476	1.478	1.488
99050	2	1.438	1.485	1.486	1.495
	3	1.447	1.475	1.485	1.492
99332	1	1.458	1.458	1.48	1.48
99707	1	1.469	1.472	1.473	1.503
	2	1.455	1.468	1.472	1.502
100145	1	1.475	1.506	1.532	1.535
	2	1.475	1.51	1.514	1.531
100261	1	1.437	1.472	1.481	1.486
	3	1.439	1.459	1.494	1.518
	4	1.464	1.465	1.47	1.496
100265	1	1.463	1.485	1.491	1.491
100266	1	1.46	1.487	1.509	1.509
100290	1	1.474	1.474	1.474	1.474
100565	1	1.451	1.461	1.482	1.486
	3	1.449	1.457	1.492	1.498
	4	1.461	1.462	1.495	1.502
100662	1	1.405	1.417	1.476	1.483
	2	1.392	1.433	1.475	1.481
	4	1.42	1.42	1.446	1.49
100670	1	1.438	1.439	1.478	1.537
	2	1.432	1.44	1.488	1.515
100671	1	1.456	1.472	1.486	1.493
100743	1	1.435	1.483	1.492	1.529
151815	1	1.462	1.473	1.482	1.497
152308	1	1.46	1.46	1.47	1.47
152309	1	1.464	1.466	1.48	1.506
153217	3	1.463	1.465	1.468	1.517
	4	1.454	1.464	1.476	1.513
	6	1.422	1.462	1.512	1.518
	7	1.44	1.451	1.489	1.513
	9	1.42	1.465	1.495	1.517
	11	1.43	1.486	1.49	1.501
153443	1	1.469	1.469	1.47	1.47
155932	1	1.448	1.47	1.473	1.48
155933	1	1.449	1.465	1.476	1.482
	2	1.441	1.468	1.474	1.483
156218	1	1.437	1.486	1.492	1.53
170594	2	1.451	1.459	1.484	1.513
	5	1.449	1.457	1.489	1.506
171040	1	1.484	1.484	1.532	1.532
171047	1	1.453	1.454	1.462	1.522
	2	1.454	1.457	1.458	1.502
	3	1.448	1.454	1.46	1.527
	7	1.445	1.458	1.469	1.522
	8	1.451	1.459	1.463	1.516
	9	1.455	1.456	1.469	1.513
171207	1	1.459	1.459	1.512	1.512
	2	1.429	1.478	1.492	1.544
	3	1.41	1.535	1.535	1.586
	4	1.382	1.504	1.504	1.574
171639	1	1.413	1.477	1.488	1.504
172838	1	1.395	1.496	1.505	1.513
	2	1.407	1.487	1.489	1.516
172743	2	1.454	1.455	1.473	1.503
	4	1.403	1.417	1.535	1.558
173269	1	1.436	1.456	1.516	1.516
	2	1.437	1.473	1.478	1.478
173270	1	1.441	1.452	1.512	1.512
	2	1.446	1.473	1.479	1.479
200074	1	1.443	1.473	1.489	1.512
	2	1.453	1.464	1.484	1.503
200158	1	1.448	1.485	1.487	1.502
	2	1.468	1.471	1.472	1.52
	3	1.453	1.462	1.49	1.512
	4	1.446	1.466	1.502	1.503
200417	1	1.439	1.469	1.489	1.507
	2	1.463	1.467	1.467	1.502
201348	1	1.473	1.473	1.473	1.473
201351	1	1.465	1.47	1.472	1.476
	2	1.471	1.472	1.474	1.489
201898	1	1.452	1.461	1.463	1.52
	2	1.445	1.452	1.466	1.557
202148	1	1.465	1.471	1.474	1.482
202665	1	1.438	1.476	1.495	1.508
	2	1.449	1.45	1.46	1.487
	3	1.451	1.459	1.484	1.513
	5	1.449	1.478	1.484	1.504
202863	3	1.459	1.47	1.485	1.488
203201	1	1.44	1.453	1.464	1.562
	2	1.411	1.434	1.549	1.551
240322	1	1.446	1.456	1.479	1.493
240323	1	1.448	1.456	1.481	1.493
240324	1	1.452	1.457	1.488	1.496
240474	1	1.444	1.46	1.49	1.491
245774	3	1.436	1.448	1.482	1.504
	4	1.444	1.461	1.511	1.512
	5	1.454	1.471	1.476	1.483
246060	1	1.466	1.473	1.477	1.48
	2	1.455	1.478	1.48	1.495
	3	1.454	1.468	1.48	1.502
	4	1.459	1.47	1.483	1.501
249206	1	1.435	1.459	1.473	1.56
	2	1.407	1.456	1.528	1.549
250161	1	1.451	1.476	1.48	1.506
250162	1	1.432	1.469	1.476	1.514
250194	2	1.424	1.452	1.516	1.517
	5	1.442	1.47	1.493	1.502
	6	1.435	1.451	1.492	1.539
	7	1.44	1.447	1.486	1.493
	11	1.427	1.463	1.5	1.508
250224	1	1.46	1.468	1.473	1.485
	3	1.461	1.47	1.475	1.479
	5	1.456	1.468	1.477	1.492
250411	1	1.446	1.449	1.494	1.498
	2	1.442	1.47	1.471	1.493
	4	1.459	1.462	1.47	1.497
250464	1	1.457	1.458	1.485	1.497
	3	1.437	1.47	1.478	1.513
250465	3	1.44	1.461	1.483	1.51
	4	1.46	1.462	1.506	1.527
	5	1.46	1.464	1.492	1.507
260405	1	1.43	1.479	1.482	1.506
280239	1	1.451	1.48	1.482	1.486
281009	1	1.452	1.464	1.481	1.483
281010	1	1.467	1.47	1.472	1.478
281231	1	1.445	1.451	1.492	1.523
	2	1.474	1.482	1.484	1.49
	3	1.444	1.444	1.518	1.518
	4	1.472	1.472	1.478	1.478
281258	1	1.446	1.478	1.497	1.501
281287	1	1.434	1.449	1.478	1.514
	3	1.436	1.447	1.499	1.534
281308	2	1.477	1.477	1.479	1.479
281353	2	1.44	1.44	1.489	1.489
281542	3	1.464	1.47	1.471	1.475
	7	1.465	1.465	1.468	1.47
281630	2	1.452	1.46	1.462	1.488
	4	1.447	1.473	1.478	1.499
281631	1	1.423	1.465	1.467	1.561
	3	1.44	1.456	1.457	1.539
	4	1.386	1.471	1.487	1.542
	7	1.451	1.46	1.477	1.504
	9	1.434	1.467	1.479	1.505
391318	1	1.458	1.466	1.466	1.47
391342	1	1.463	1.467	1.488	1.553
401456	3	1.436	1.436	1.511	1.511
401457	3	1.452	1.452	1.488	1.488
401458	2	1.455	1.462	1.466	1.473
402906	1	1.452	1.455	1.456	1.5
	2	1.454	1.459	1.485	1.489
	3	1.443	1.462	1.488	1.493
	5	1.45	1.451	1.468	1.558
	6	1.439	1.442	1.448	1.555
	7	1.449	1.457	1.465	1.565
402907	1	1.442	1.462	1.474	1.494
	2	1.446	1.474	1.475	1.486
	3	1.451	1.455	1.472	1.507
	5	1.455	1.458	1.463	1.559
	6	1.447	1.457	1.458	1.559
	7	1.451	1.463	1.466	1.554
402908	1	1.437	1.475	1.484	1.497
	2	1.454	1.463	1.484	1.49
	3	1.448	1.467	1.483	1.492
	5	1.453	1.463	1.465	1.576
	6	1.439	1.459	1.468	1.563
	7	1.446	1.464	1.468	1.577
404155	1	1.44	1.44	1.459	1.459
404328	1	1.443	1.473	1.473	1.539
406879	1	1.422	1.486	1.495	1.496
	2	1.41	1.484	1.499	1.513
407796	1	1.464	1.464	1.474	1.474
407797	1	1.459	1.467	1.469	1.478
408029	1	1.41	1.49	1.525	1.539
	2	1.421	1.505	1.506	1.521
408834	1	1.46	1.474	1.474	1.479
	2	1.459	1.47	1.476	1.485
409059	1	1.439	1.459	1.485	1.507
409327	1	1.445	1.491	1.493	1.504
	2	1.46	1.492	1.494	1.498
409432	1	1.466	1.468	1.477	1.479
409477	1	1.452	1.463	1.467	1.468
409503	1	1.463	1.464	1.47	1.476
409504	1	1.461	1.47	1.472	1.476
409513	1	1.458	1.458	1.478	1.478
409523	1	1.46	1.46	1.474	1.474
409583	1	1.453	1.462	1.472	1.484
409584	1	1.461	1.463	1.469	1.474
409609	1	1.45	1.465	1.479	1.484
409640	1	1.457	1.458	1.497	1.527
	3	1.46	1.47	1.489	1.492
	5	1.46	1.477	1.48	1.494
409718	1	1.435	1.46	1.476	1.505
409736	2	1.45	1.461	1.483	1.506
	4	1.439	1.467	1.47	1.525
409795	1	1.467	1.467	1.472	1.473
409862	1	1.449	1.468	1.477	1.479
	2	1.44	1.466	1.477	1.485
410777	2	1.455	1.455	1.48	1.48
410869	1	1.452	1.455	1.466	1.471
410870	1	1.453	1.462	1.466	1.48
410872	1	1.462	1.463	1.468	1.475
411394	1	1.466	1.466	1.474	1.474
411449	1	1.458	1.458	1.486	1.486
411643	1	1.463	1.476	1.481	1.49
412041	1	1.438	1.451	1.478	1.518
	2	1.429	1.448	1.501	1.51
	3	1.445	1.464	1.507	1.54
412049	1	1.439	1.469	1.471	1.496
412168	1	1.43	1.461	1.521	1.539
	2	1.439	1.464	1.476	1.548
	3	1.456	1.463	1.496	1.548
	6	1.436	1.445	1.512	1.542
412406	1	1.452	1.452	1.494	1.494
412659	1	1.442	1.462	1.501	1.502
	2	1.423	1.454	1.469	1.486
	3	1.464	1.466	1.48	1.556
412831	1	1.444	1.48	1.493	1.493
	4	1.387	1.497	1.52	1.52
412922	1	1.461	1.461	1.478	1.478
412989	1	1.469	1.469	1.47	1.47
412991	1	1.462	1.472	1.472	1.492
	2	1.416	1.451	1.511	1.516
	3	1.443	1.456	1.511	1.536
413435	1	1.449	1.449	1.471	1.471
413582	1	1.429	1.444	1.487	1.535
	2	1.451	1.455	1.465	1.511
	3	1.439	1.443	1.515	1.523
	4	1.459	1.46	1.468	1.483
	5	1.454	1.454	1.483	1.526
	6	1.438	1.459	1.47	1.517
413583	1	1.441	1.443	1.479	1.53
	2	1.44	1.465	1.478	1.512
	3	1.429	1.447	1.51	1.533
	4	1.451	1.461	1.488	1.501
	5	1.433	1.467	1.479	1.545
	6	1.412	1.448	1.464	1.543
413584	1	1.439	1.441	1.488	1.538
	2	1.45	1.463	1.472	1.507
	3	1.437	1.453	1.518	1.521
	4	1.463	1.464	1.468	1.471
	5	1.45	1.452	1.484	1.533
	6	1.439	1.455	1.472	1.519
413585	1	1.434	1.438	1.491	1.533
	2	1.441	1.46	1.477	1.504
	3	1.437	1.452	1.514	1.522
	4	1.462	1.465	1.468	1.469
	5	1.455	1.456	1.473	1.521
	6	1.439	1.455	1.467	1.516
413586	1	1.429	1.433	1.489	1.514
	2	1.449	1.462	1.463	1.526
	3	1.429	1.439	1.509	1.552
	4	1.453	1.463	1.469	1.473
	5	1.441	1.451	1.475	1.537
	6	1.442	1.442	1.463	1.525
413903	1	1.44	1.455	1.491	1.498
	2	1.449	1.452	1.473	1.552
	3	1.427	1.427	1.541	1.572
413927	1	1.489	1.489	1.512	1.512
	2	1.434	1.481	1.496	1.502
413928	1	1.495	1.495	1.518	1.518
	2	1.432	1.487	1.495	1.504
415082	1	1.449	1.452	1.454	1.508
	2	1.448	1.449	1.466	1.513
	4	1.452	1.452	1.455	1.533
415201	2	1.46	1.461	1.484	1.49
415347	1	1.435	1.458	1.459	1.54
	2	1.426	1.45	1.515	1.526
415664	1	1.46	1.463	1.468	1.468
415665	1	1.426	1.452	1.496	1.511
	2	1.413	1.451	1.5	1.514
415962	1	1.45	1.457	1.46	1.508
	2	1.44	1.446	1.464	1.534
	3	1.444	1.458	1.476	1.543
415987	1	1.417	1.466	1.493	1.501
	3	1.43	1.473	1.48	1.486
415988	1	1.411	1.47	1.475	1.507
	2	1.447	1.477	1.48	1.481
415989	1	1.414	1.473	1.479	1.492
	2	1.418	1.462	1.487	1.509
415990	1	1.428	1.476	1.477	1.489
	2	1.418	1.467	1.486	1.513
415991	1	1.445	1.468	1.472	1.498
	2	1.403	1.472	1.488	1.507
415992	1	1.444	1.501	1.516	1.532
	3	1.449	1.499	1.511	1.519
415993	1	1.431	1.477	1.479	1.49
	2	1.418	1.471	1.489	1.509
415994	1	1.422	1.473	1.484	1.492
	2	1.422	1.468	1.492	1.508
416075	1	1.464	1.464	1.477	1.478
416088	1	1.422	1.466	1.492	1.509
	3	1.42	1.47	1.482	1.504
416362	4	1.462	1.463	1.464	1.467
	6	1.478	1.479	1.48	1.481
416895	4	1.45	1.477	1.478	1.493
	5	1.445	1.468	1.487	1.494
417553	1	1.445	1.46	1.488	1.515
	2	1.443	1.465	1.486	1.506
	3	1.453	1.455	1.477	1.508
	4	1.458	1.46	1.48	1.522
	5	1.438	1.46	1.478	1.512
	6	1.435	1.436	1.477	1.553
	7	1.437	1.444	1.477	1.519
	8	1.449	1.45	1.475	1.536
