# Supplementary material for: Bond-length distributions for ions bonded to oxygen: metalloids and post-transition metals
Source: Acta Crystallogr B Struct Sci Cryst Eng Mater. 2018 Jan 12;74(Pt 1):63–78. doi: 10.1107/S2052520617017437 (PMC5798398; doi:10.1107/S2052520617017437)
Supplement: Supplementary file 6 [file b-74-00063-sup6.txt]

ICSD_#	Ion_#	Bond 1	Bond 2	Bond 3	Bond 4	Bond 5	Bond 6	Bond 7	Bond 8	Bond 9	Bond 10	Bond 11	Bond 12
86415	1	2.03	2.03	2.095
	2	2.029	2.029	2.133
150312	2	2.055	2.083	2.151
	3	2.052	2.088	2.134
201930	1	2.089	2.095	2.096
406563	1	2.036	2.036	2.036
407293	1	2.063	2.063	2.063
407294	1	2.052	2.052	2.052
408000	2	2.021	2.048	2.139
73780	1	2.025	2.056	2.2	2.79
	2	2.058	2.13	2.285	2.328
	5	2.059	2.07	2.237	2.427
	6	2.045	2.061	2.265	2.462
78089	1	2.007	2.135	2.257	2.291
	2	2.04	2.089	2.274	2.469
	3	2.032	2.138	2.218	2.323
	4	2.068	2.11	2.302	2.337
78968	1	2.087	2.092	2.258	2.387
95895	1	2.044	2.055	2.313	2.421
	2	1.985	2.084	2.224	2.722
	4	2	2.08	2.377	2.378
150312	5	2.05	2.091	2.272	2.477
173624	1	2.086	2.086	2.356	2.356
200985	2	2.006	2.311	2.311	2.311
406564	1	2.055	2.055	2.339	2.339
407208	1	2.064	2.064	2.333	2.333
407209	1	2.067	2.067	2.348	2.348
408000	1	2.027	2.07	2.397	2.462
415113	1	2.116	2.192	2.284	2.3
	2	2.078	2.151	2.205	2.261
4146	1	2.072	2.22	2.251	2.581	2.595
39611	1	2.071	2.213	2.224	2.62	2.621
68648	1	2.07	2.222	2.26	2.627	2.666
	3	2.062	2.178	2.239	2.59	2.666
73122	1	2.06	2.257	2.294	2.474	2.574
	2	2.069	2.104	2.195	2.566	2.611
73123	1	2.133	2.134	2.299	2.321	2.467
92916	1	2.101	2.247	2.315	2.326	2.429
158169	2	2.155	2.175	2.246	2.422	2.553
172529	1	2.076	2.169	2.177	2.489	2.577
174378	1	2.081	2.169	2.2	2.622	2.688
408653	1	2.095	2.296	2.296	2.333	2.333
408654	1	2.081	2.306	2.306	2.336	2.336
409518	2	2.064	2.339	2.339	2.37	2.37
412583	1	2.062	2.319	2.348	2.385	2.422
415113	5	2.053	2.166	2.167	2.662	2.754
	9	2.078	2.14	2.2	2.51	2.785
	14	2.129	2.182	2.241	2.436	2.478
1966	1	2.197	2.288	2.337	2.356	2.404	2.435
15865	1	2.077	2.077	2.333	2.333	2.78	2.78
48025	1	2.087	2.087	2.39	2.39	2.632	2.632
51119	1	2.094	2.275	2.305	2.337	2.429	2.933
51801	1	2.244	2.285	2.319	2.399	2.463	2.633
56390	1	2.129	2.129	2.318	2.318	2.769	2.769
59887	1	2.199	2.231	2.296	2.458	2.505	2.576
66551	2	2.24	2.251	2.277	2.441	2.51	2.656
67569	1	2.206	2.31	2.327	2.386	2.405	2.581
71055	1	2.207	2.207	2.207	2.507	2.507	2.507
74338	1	2.122	2.122	2.324	2.324	2.74	2.74
77140	1	2.104	2.113	2.187	2.757	2.785	2.963
79857	1	2.152	2.194	2.365	2.472	2.504	2.663
82093	1	2.121	2.165	2.215	2.442	2.716	2.843
82096	6	2.125	2.155	2.203	2.585	2.679	2.742
88825	1	2.129	2.213	2.352	2.483	2.49	2.693
89724	1	2.199	2.277	2.302	2.497	2.518	2.525
92851	1	2.163	2.287	2.311	2.331	2.437	2.875
92860	1	2.14	2.14	2.331	2.331	2.785	2.785
95478	1	2.201	2.201	2.201	2.593	2.593	2.593
95544	1	2.126	2.126	2.317	2.317	2.738	2.738
96667	3	2.241	2.254	2.302	2.453	2.507	2.6
97296	1	2.099	2.138	2.182	2.498	2.884	2.981
100277	1	2.139	2.139	2.139	2.745	2.745	2.745
150399	1	2.13	2.203	2.268	2.435	2.543	2.813
150477	3	2.114	2.276	2.285	2.367	2.419	2.774
172381	3	2.12	2.253	2.321	2.354	2.403	2.82
200051	1	2.129	2.133	2.133	2.412	2.903	2.903
200145	1	2.141	2.141	2.319	2.319	2.803	2.803
201356	1	2.161	2.161	2.161	2.604	2.604	2.604
202428	1	2.164	2.212	2.228	2.476	2.543	2.56
202690	2	2.276	2.276	2.36	2.36	2.409	2.409
245827	1	2.252	2.252	2.252	2.529	2.529	2.529
280093	8	2.105	2.237	2.237	2.612	2.612	2.819
409582	1	2.227	2.236	2.327	2.442	2.515	2.579
412831	1	2.094	2.201	2.201	2.709	2.751	2.751
413621	1	2.148	2.19	2.205	2.563	2.591	2.607
1967	1	2.274	2.334	2.347	2.359	2.369	2.481	2.546
50928	8	2.186	2.186	2.229	2.602	2.602	2.886	2.886
65135	2	2.239	2.239	2.248	2.248	2.939	2.939	2.964
71934	1	2.128	2.128	2.399	2.417	2.842	2.842	3.017
72709	1	2.196	2.248	2.311	2.389	2.499	2.782	2.784
75387	1	2.189	2.189	2.361	2.361	2.487	2.856	2.856
78917	1	2.22	2.259	2.309	2.41	2.437	2.575	2.826
79300	1	2.177	2.205	2.206	2.483	2.705	2.752	2.942
79301	1	2.199	2.199	2.334	2.334	2.614	2.81	3.086
82096	1	2.123	2.255	2.344	2.369	2.588	2.94	3.058
82096	4	2.117	2.135	2.186	2.695	2.708	2.79	2.85
	5	2.097	2.155	2.176	2.502	2.943	3.061	3.125
82097	1	2.127	2.286	2.356	2.409	2.564	2.904	3.055
	4	2.106	2.123	2.181	2.673	2.775	2.788	2.997
94334	1	2.165	2.221	2.313	2.444	2.52	2.585	3.092
97588	1	2.068	2.205	2.219	2.626	2.647	3.065	3.154
98750	1	2.107	2.188	2.304	2.508	2.694	2.702	2.987
	2	2.06	2.111	2.248	2.486	2.683	2.892	3.012
172381	7	2.135	2.251	2.389	2.392	2.478	2.628	2.852
280093	1	2.2	2.2	2.285	2.445	2.585	2.585	2.956
	3	2.188	2.188	2.237	2.669	2.689	2.689	2.945
	7	2.211	2.271	2.271	2.309	2.513	2.513	2.857
280627	3	2.124	2.124	2.138	2.843	2.843	2.86	2.86
391261	1	2.176	2.183	2.224	2.538	2.676	2.687	2.691
409518	3	2.161	2.161	2.2	2.698	2.698	2.95	2.95
412232	1	2.207	2.272	2.296	2.368	2.55	2.667	2.742
412831	2	2.108	2.242	2.258	2.331	2.785	2.792	2.804
415113	11	2.091	2.297	2.302	2.33	2.676	2.869	3.134
415115	1	2.132	2.161	2.325	2.374	2.669	2.779	2.899
	3	2.099	2.198	2.328	2.55	2.709	2.993	3.053
	5	2.094	2.147	2.202	2.496	2.664	2.733	3.009
	7	2.147	2.171	2.176	2.715	2.72	2.858	2.948
	12	2.12	2.165	2.279	2.448	2.779	2.837	2.997
	20	2.2	2.217	2.288	2.37	2.599	2.779	2.84
	25	2.167	2.185	2.208	2.472	2.657	2.828	2.838
	26	2.118	2.152	2.406	2.462	2.558	2.782	2.792
416362	1	2.057	2.061	2.315	2.504	2.772	2.891	3.031
2406	6	2.207	2.208	2.226	2.549	2.792	2.86	3.003	3.009
8077	5	2.139	2.161	2.31	2.565	2.813	2.9	3.091	3.134
10481	1	2.261	2.261	2.416	2.416	2.416	2.416	3.122	3.122
24843	1	2.249	2.277	2.352	2.477	2.515	2.563	2.679	2.687
27199	1	2.332	2.353	2.412	2.479	2.492	2.537	2.638	2.646
31179	1	2.154	2.221	2.259	2.414	2.63	2.784	2.97	3.147
33243	1	2.346	2.346	2.375	2.375	2.528	2.528	2.605	2.605
35188	1	2.168	2.297	2.313	2.36	2.542	2.641	2.873	3.077
39739	1	2.296	2.384	2.461	2.469	2.484	2.534	2.549	2.594
51441	1	2.409	2.409	2.409	2.409	2.409	2.409	2.409	2.409
51801	2	2.19	2.354	2.52	2.52	2.54	2.54	2.601	2.601
54021	1	2.267	2.27	2.364	2.373	2.527	2.539	2.717	2.738
6052	1	2.148	2.315	2.348	2.348	2.526	2.526	2.876	2.91
62234	1	2.367	2.374	2.397	2.433	2.45	2.5	2.504	2.617
62235	1	2.351	2.397	2.411	2.415	2.452	2.465	2.509	2.523
65133	1	2.176	2.18	2.312	2.353	2.66	2.666	2.757	2.793
65722	1	2.303	2.312	2.329	2.427	2.44	2.481	2.526	2.57
68482	1	2.225	2.265	2.347	2.453	2.512	2.616	2.691	2.704
70112	1	2.126	2.239	2.261	2.457	2.632	2.642	3.028	3.145
	2	2.166	2.23	2.273	2.459	2.521	2.726	3.029	3.031
70118	1	2.326	2.326	2.335	2.335	2.584	2.584	2.711	2.711
72709	2	2.218	2.331	2.35	2.394	2.47	2.669	2.836	2.926
75222	2	2.265	2.27	2.271	2.406	2.52	2.804	2.887	3.028
79140	1	2.104	2.118	2.379	2.4	2.766	2.773	2.94	3.087
	2	2.11	2.116	2.399	2.429	2.712	2.773	2.933	3.036
81439	1	2.364	2.364	2.378	2.378	2.555	2.555	2.618	2.618
82093	2	2.17	2.301	2.373	2.474	2.557	2.661	2.846	3.137
	4	2.229	2.256	2.408	2.527	2.615	2.625	2.672	2.765
82096	2	2.172	2.215	2.381	2.416	2.657	2.925	2.971	2.995
82097	2	2.175	2.215	2.381	2.43	2.643	2.954	2.991	3
	3	2.096	2.109	2.179	2.603	2.897	2.944	3.01	3.141
82641	1	2.181	2.303	2.375	2.406	2.493	2.695	2.71	2.712
86718	1	2.174	2.362	2.411	2.416	2.464	2.603	2.88	3.087
87759	1	2.29	2.29	2.29	2.29	2.819	2.819	2.819	2.819
89724	2	2.171	2.296	2.393	2.397	2.486	2.703	2.801	3.051
90915	1	2.352	2.352	2.352	2.352	2.731	2.731	2.731	2.731
92298	1	2.202	2.252	2.281	2.346	2.593	2.632	2.77	3.152
92326	1	2.197	2.27	2.378	2.533	2.573	2.682	2.828	2.873
	2	2.172	2.226	2.396	2.425	2.584	2.794	2.954	3.156
	3	2.133	2.159	2.215	2.618	2.721	2.774	3.011	3.03
	4	2.156	2.163	2.221	2.542	2.634	2.702	2.851	3.022
	5	2.136	2.158	2.165	2.632	2.816	2.883	2.904	3.012
	6	2.115	2.136	2.144	2.622	2.875	2.912	2.923	3.059
	7	2.133	2.152	2.347	2.515	2.777	2.812	2.818	3.029
	8	2.291	2.32	2.372	2.427	2.433	2.664	2.691	2.742
92328	1	2.231	2.394	2.42	2.456	2.61	2.653	2.766	2.779
	2	2.162	2.226	2.371	2.457	2.597	2.793	2.914	3.019
94741	1	2.214	2.214	2.356	2.356	2.811	2.811	2.811	2.811
96263	1	2.328	2.373	2.389	2.431	2.456	2.462	2.493	2.522
96667	1	2.258	2.331	2.508	2.508	2.587	2.587	2.593	2.593
100733	1	2.414	2.414	2.414	2.414	2.549	2.549	2.549	2.549
150447	2	2.247	2.338	2.339	2.464	2.587	2.684	2.703	2.809
151106	1	2.378	2.378	2.412	2.412	2.489	2.489	2.496	2.496
152961	1	2.371	2.415	2.416	2.445	2.463	2.468	2.483	2.518
156821	1	2.234	2.234	2.426	2.426	2.654	2.654	2.728	2.728
	2	2.139	2.192	2.209	2.578	2.808	2.958	3.076	3.127
	3	2.186	2.292	2.307	2.511	2.583	2.602	2.781	2.784
	4	2.118	2.174	2.318	2.556	2.665	2.668	2.729	2.927
157756	1	2.279	2.279	2.298	2.298	2.83	2.83	2.83	2.83
158169	1	2.14	2.231	2.329	2.33	2.635	2.923	3.058	3.165
166567	1	2.229	2.229	2.561	2.561	2.561	2.561	2.561	2.561
172381	1	2.275	2.302	2.436	2.45	2.451	2.651	2.768	2.793
172381	2	2.206	2.262	2.357	2.403	2.404	2.77	3.004	3.004
201742	1	2.154	2.209	2.474	2.481	2.578	2.796	2.874	2.914
	2	2.201	2.239	2.337	2.575	2.633	2.712	2.818	2.861
	3	2.384	2.385	2.394	2.409	2.479	2.495	2.543	2.549
	4	2.127	2.173	2.428	2.475	2.735	2.737	2.747	2.751
249162	1	2.358	2.358	2.435	2.435	2.441	2.441	2.562	2.562
249165	1	2.423	2.423	2.423	2.423	2.429	2.429	2.429	2.429
280627	1	2.165	2.24	2.286	2.468	2.531	2.729	2.968	3.03
280759	1	2.241	2.241	2.462	2.462	2.462	2.462	2.86	2.86
281288	1	2.211	2.218	2.335	2.493	2.591	2.611	2.651	2.774
281288	2	2.151	2.151	2.344	2.344	2.913	2.913	2.955	2.955
281391	2	2.226	2.372	2.397	2.45	2.573	2.573	2.627	2.756
391261	2	2.14	2.184	2.394	2.517	2.654	2.742	2.797	2.944
409330	1	2.188	2.188	2.373	2.373	2.731	2.731	2.856	2.856
409478	1	2.244	2.348	2.4	2.463	2.503	2.516	2.728	2.756
	2	2.258	2.267	2.306	2.474	2.552	2.562	2.801	2.899
409518	1	2.202	2.243	2.254	2.461	2.547	2.764	2.923	2.941
414411	1	2.223	2.223	2.312	2.312	2.59	2.59	2.826	2.826
415850	2	2.195	2.248	2.348	2.386	2.596	2.706	2.77	3.028
416023	1	2.29	2.331	2.382	2.44	2.563	2.567	2.567	2.629
416427	1	2.349	2.349	2.424	2.424	2.444	2.444	2.553	2.553
2406	1	2.112	2.133	2.255	2.455	2.836	2.854	2.913	3.054	3.153
	2	2.146	2.18	2.321	2.407	2.786	2.823	2.898	2.9	2.939
	3	2.141	2.215	2.319	2.462	2.775	2.785	2.996	3.053	3.082
	4	2.167	2.183	2.288	2.417	2.784	2.808	2.989	3.038	3.103
8077	1	2.147	2.208	2.271	2.582	2.639	2.895	2.941	3.055	3.068
	3	2.116	2.149	2.258	2.637	2.708	2.733	2.949	3.102	3.145
	4	2.102	2.196	2.371	2.583	2.624	2.845	2.858	2.991	3.073
	6	2.195	2.239	2.381	2.419	2.791	2.81	2.859	2.9	2.903
31179	3	2.289	2.301	2.312	2.421	2.573	2.736	2.747	2.927	3.077
65135	1	2.238	2.238	2.278	2.278	2.758	2.758	2.853	3.108	3.108
66826	1	2.243	2.346	2.352	2.438	2.441	2.617	2.662	3.098	3.158
75222	1	2.239	2.243	2.263	2.351	2.76	2.837	2.845	3.05	3.145
172381	6	2.299	2.319	2.374	2.423	2.627	2.658	2.675	2.716	2.722
	8	2.148	2.427	2.511	2.556	2.691	2.786	2.819	2.941	3.01
281570	1	2.326	2.379	2.435	2.449	2.527	2.537	2.614	2.658	2.663
281571	1	2.32	2.335	2.426	2.43	2.564	2.578	2.597	2.614	2.763
	2	2.349	2.398	2.45	2.496	2.498	2.543	2.553	2.578	2.681
300008	3	2.077	2.296	2.299	2.476	2.795	2.814	2.844	3.055	3.108
8077	2	2.171	2.237	2.375	2.382	2.698	2.763	2.904	3.024	3.192	3.213
39433	1	2.243	2.395	2.445	2.536	2.543	2.67	2.911	2.922	2.929	2.981
74037	2	2.269	2.269	2.338	2.721	2.721	2.772	2.772	2.997	2.997	3.179
109956	1	2.474	2.474	2.525	2.525	2.59	2.59	2.621	2.621	2.729	2.729
300008	4	2.14	2.159	2.399	2.427	2.816	2.862	2.896	2.978	3.174	3.182
	5	2.132	2.15	2.349	2.536	2.7	2.807	2.822	2.886	3.097	3.219
	6	2.126	2.225	2.335	2.457	2.715	2.855	2.918	2.952	2.97	3.139
74037	1	2.286	2.411	2.411	2.411	2.411	2.753	2.753	2.858	2.858	2.858	2.858	3.183
