# Supplementary material for: Bond-length distributions for ions bonded to oxygen: metalloids and post-transition metals
Source: Acta Crystallogr B Struct Sci Cryst Eng Mater. 2018 Jan 12;74(Pt 1):63–78. doi: 10.1107/S2052520617017437 (PMC5798398; doi:10.1107/S2052520617017437)
Supplement: Supplementary file 7 [file b-74-00063-sup7.txt]

ICSD_#	Ion_#	Bond 1	Bond 2	Bond 3	Bond 4	Bond 5	Bond 6
95895	5	1.964	1.966	1.984	2.002
68528	1	2.091	2.091	2.094	2.094	2.114	2.114
71035	1	2.117	2.117	2.117	2.117	2.117	2.117
71055	2	2.13	2.13	2.13	2.13	2.13	2.13
71399	1	2.034	2.131	2.131	2.131	2.131	2.174
72839	1	2.118	2.118	2.118	2.118	2.118	2.118
72840	1	2.119	2.119	2.119	2.119	2.119	2.119
72841	1	2.046	2.05	2.05	2.133	2.174	2.174
73746	1	2.059	2.059	2.111	2.111	2.13	2.13
86432	2	2.009	2.009	2.135	2.135	2.135	2.135
245786	1	2.092	2.092	2.092	2.092	2.092	2.092
