# Supplementary material for: Bond-length distributions for ions bonded to oxygen: metalloids and post-transition metals
Source: Acta Crystallogr B Struct Sci Cryst Eng Mater. 2018 Jan 12;74(Pt 1):63–78. doi: 10.1107/S2052520617017437 (PMC5798398; doi:10.1107/S2052520617017437)
Supplement: Supplementary file 8 [file b-74-00063-sup8.txt]

ICSD_#	Ion_#	Bond 1	Bond 2	Bond 3	Bond 4	Bond 5	Bond 6
368	1	1.791	1.809	1.815	1.838
	2	1.806	1.81	1.838	1.841
1443	1	1.803	1.809	1.821	1.839
	2	1.796	1.797	1.805	1.819
1444	1	1.795	1.81	1.83	1.83
	2	1.796	1.804	1.813	1.823
1445	1	1.798	1.811	1.815	1.843
	2	1.803	1.808	1.82	1.823
1521	1	1.8	1.831	1.831	1.844
10151	1	1.806	1.815	1.829	1.841
	2	1.807	1.823	1.825	1.847
20783	3	1.806	1.806	1.898	1.898
23282	1	1.788	1.788	1.842	1.847
33252	1	1.81	1.81	1.822	1.822
35290	1	1.847	1.86	1.865	1.883
36651	1	1.833	1.835	1.837	1.849
	2	1.831	1.832	1.837	1.848
36652	1	1.83	1.838	1.839	1.848
37071	1	1.841	1.841	1.86	1.878
37178	2	1.813	1.819	1.821	1.843
	3	1.818	1.834	1.84	1.868
39831	2	1.848	1.848	1.848	1.848
39832	2	1.846	1.846	1.846	1.846
39833	2	1.849	1.849	1.849	1.849
40856	4	1.798	1.798	1.798	1.895
	5	1.824	1.862	1.862	1.862
41046	3	1.802	1.807	1.826	1.834
50521	1	1.798	1.802	1.845	1.864
50663	1	1.791	1.815	1.825	1.833
50664	1	1.797	1.82	1.82	1.83
51301	1	1.797	1.821	1.862	1.885
	2	1.813	1.828	1.875	1.883
51545	2	1.816	1.816	1.885	1.894
51546	1	1.804	1.842	1.849	1.883
	2	1.837	1.84	1.844	1.864
	3	1.83	1.836	1.859	1.865
	4	1.81	1.828	1.878	1.895
63052	1	1.8	1.818	1.875	1.908
	2	1.827	1.827	1.843	1.847
	3	1.835	1.847	1.847	1.866
	4	1.794	1.824	1.87	1.878
65125	1	1.818	1.83	1.835	1.847
	2	1.815	1.82	1.82	1.836
69640	1	1.842	1.853	1.856	1.865
69641	1	1.835	1.84	1.847	1.856
74920	1	1.795	1.795	1.885	1.899
80072	1	1.838	1.838	1.838	1.838
	2	1.791	1.832	1.859	1.859
80146	2	1.835	1.835	1.835	1.835
80147	2	1.845	1.845	1.845	1.845
80148	2	1.847	1.847	1.847	1.847
83333	2	1.865	1.865	1.865	1.883
84233	1	1.818	1.818	1.851	1.865
84872	2	1.859	1.859	1.859	1.859
84873	2	1.852	1.852	1.852	1.852
84874	2	1.849	1.849	1.849	1.849
84875	2	1.851	1.851	1.851	1.851
86859	1	1.813	1.814	1.843	1.849
	2	1.824	1.829	1.851	1.874
88232	2	1.801	1.841	1.841	1.841
	3	1.839	1.839	1.869	1.869
88932	2	1.813	1.849	1.849	1.849
	3	1.837	1.837	1.868	1.868
88933	2	1.815	1.834	1.834	1.834
	3	1.839	1.839	1.883	1.883
91222	1	1.81	1.835	1.849	1.895
	2	1.826	1.839	1.842	1.843
	3	1.822	1.84	1.85	1.864
	4	1.832	1.846	1.856	1.861
91279	1	1.841	1.841	1.841	1.885
91281	1	1.789	1.817	1.82	1.843
	2	1.846	1.855	1.856	1.86
	3	1.774	1.818	1.837	1.848
	4	1.801	1.839	1.851	1.863
	5	1.819	1.835	1.839	1.86
	6	1.84	1.851	1.869	1.879
	7	1.812	1.82	1.832	1.842
	8	1.847	1.858	1.865	1.909
91779	1	1.824	1.824	1.863	1.863
92639	1	1.826	1.854	1.861	1.864
93086	1	1.839	1.845	1.845	1.85
93228	1	1.81	1.81	1.871	1.871
94349	2	1.843	1.848	1.853	1.854
94461	1	1.818	1.846	1.859	1.913
	2	1.83	1.849	1.858	1.912
	3	1.808	1.828	1.837	1.939
95706	1	1.807	1.826	1.874	1.897
	2	1.796	1.835	1.846	1.88
	3	1.821	1.825	1.834	1.893
	4	1.802	1.82	1.885	1.893
	5	1.788	1.841	1.87	1.883
	6	1.824	1.828	1.855	1.896
99498	4	1.798	1.8	1.843	1.868
110678	1	1.816	1.825	1.827	1.828
153068	1	1.824	1.833	1.854	1.928
	2	1.812	1.839	1.884	1.904
	3	1.807	1.832	1.863	1.872
	4	1.819	1.861	1.863	1.895
	5	1.834	1.838	1.843	1.852
	6	1.847	1.857	1.877	1.888
	7	1.785	1.841	1.855	1.882
	8	1.805	1.805	1.853	1.856
	9	1.825	1.864	1.888	1.903
	10	1.805	1.849	1.856	1.863
	11	1.794	1.803	1.851	1.882
	12	1.818	1.862	1.863	1.869
	13	1.814	1.842	1.845	1.901
	14	1.797	1.837	1.872	1.884
	15	1.82	1.834	1.875	1.948
	16	1.823	1.841	1.864	1.915
153589	2	1.829	1.829	1.873	1.873
	3	1.792	1.838	1.838	1.838
153590	2	1.84	1.84	1.862	1.862
153843	2	1.808	1.808	1.898	1.898
154217	2	1.808	1.808	1.895	1.895
158777	1	1.818	1.818	1.818	1.818
172393	3	1.814	1.815	1.816	1.825
173270	1	1.825	1.829	1.829	1.84
173900	1	1.874	1.874	1.874	1.874
201672	2	1.807	1.837	1.837	1.837
	3	1.835	1.835	1.879	1.879
202044	2	1.81	1.816	1.816	1.867
202842	1	1.821	1.821	1.859	1.863
202850	2	1.85	1.85	1.85	1.85
240209	1	1.819	1.843	1.843	1.852
250118	3	1.836	1.836	1.886	1.886
250302	3	1.81	1.81	1.908	1.908
250311	2	1.806	1.841	1.841	1.841
	3	1.84	1.84	1.874	1.874
250413	2	1.789	1.85	1.866	1.866
402556	1	1.837	1.837	1.837	1.837
	2	1.804	1.833	1.854	1.854
409728	1	1.827	1.827	1.856	1.856
30986	1	1.844	1.847	1.917	1.982	2.005
41046	1	1.847	1.873	1.901	1.927	1.939
	2	1.853	1.868	1.887	1.913	1.983
59364	1	1.862	1.865	1.886	1.886	2.14
59393	1	1.84	1.856	1.862	1.952	2.012
63357	1	1.842	1.866	1.911	1.97	2.005
77717	1	1.837	1.87	1.874	1.946	1.97
	2	1.851	1.852	1.862	1.948	1.998
81916	1	1.84	1.857	1.859	1.962	2.014
83630	1	1.771	1.968	1.968	1.968	1.968
86772	1	1.853	1.865	1.867	1.919	2.003
94349	1	1.862	1.873	1.874	1.892	2.126
99498	3	1.841	1.859	1.876	1.957	1.993
110678	2	1.845	1.858	1.859	1.939	1.966
	3	1.839	1.848	1.849	2.005	2.011
172393	1	1.844	1.851	1.855	1.979	1.998
	2	1.837	1.859	1.868	1.941	1.96
412733	2	1.829	1.845	1.876	1.899	2.254
492	1	1.977	1.977	1.986	1.986	2.007	2.007
1231	1	1.92	1.92	1.938	2.051	2.051	2.054
20783	1	1.993	1.993	1.993	1.993	1.993	1.993
34196	1	1.982	1.982	1.982	1.982	1.99	1.99
37178	1	1.951	1.951	1.952	1.952	2.065	2.065
39444	1	1.893	1.92	1.923	1.969	1.991	2.014
50925	1	1.893	1.893	1.927	2.07	2.085	2.085
	3	1.955	1.955	1.955	2.065	2.065	2.065
	4	1.969	1.969	1.969	1.969	1.969	1.969
51545	1	1.936	1.936	1.945	1.945	2.116	2.116
60105	1	1.912	1.912	1.973	1.973	2.062	2.062
60846	1	1.996	1.996	1.996	1.996	1.996	1.996
61458	1	1.904	1.93	1.93	2.042	2.086	2.086
	4	1.992	1.992	1.992	1.992	1.992	1.992
62353	1	1.932	1.932	1.932	1.986	1.986	1.986
	2	1.941	1.941	1.941	2.016	2.016	2.016
62860	1	1.904	1.93	1.93	2.042	2.086	2.086
	4	1.992	1.992	1.992	1.992	1.992	1.992
62880	1	1.96	1.96	1.96	1.96	1.96	1.96
	2	1.961	1.961	1.961	1.978	1.978	1.978
69642	1	1.926	1.926	1.926	1.926	2.13	2.13
78346	1	1.977	1.977	1.979	1.979	1.993	1.993
79074	1	1.926	1.929	1.946	1.972	1.974	1.982
79304	1	1.93	1.93	1.93	1.94	1.94	1.94
	2	1.94	1.94	1.94	1.947	1.947	1.947
80148	1	1.98	1.98	1.98	1.98	1.98	1.98
81108	1	1.992	1.992	1.992	1.992	1.992	1.992
82391	1	1.936	1.949	1.955	1.956	1.985	2.001
83654	1	1.963	1.963	1.964	1.964	1.979	1.979
84097	1	1.963	1.963	1.964	1.964	1.979	1.979
84872	1	2.012	2.012	2.012	2.012	2.012	2.012
84873	1	2.004	2.004	2.004	2.004	2.004	2.004
84874	1	2	2	2	2	2	2
84875	1	2.011	2.011	2.011	2.011	2.011	2.011
85922	1	1.92	1.939	1.996	2.005	2.009	2.073
86310	1	1.925	1.959	1.966	1.974	1.981	1.981
86632	1	1.924	1.94	1.959	1.966	1.966	2.044
96100	1	1.938	1.938	1.945	1.945	1.947	1.947
96342	1	1.915	1.915	1.984	1.984	2.002	2.002
	2	1.933	1.938	1.953	1.975	2.003	2.035
99498	1	1.946	1.95	1.95	1.962	2	2.01
	2	1.95	1.95	1.955	1.985	1.987	2.002
153843	1	1.984	1.984	1.984	1.984	1.984	1.984
153844	1	1.99	1.99	1.99	1.99	1.99	1.99
154217	1	1.997	1.997	1.997	1.997	1.997	1.997
157759	1	1.952	1.952	1.978	1.978	1.988	1.988
160233	1	1.973	1.973	1.978	1.978	1.979	1.979
160236	1	1.979	1.979	1.98	1.98	1.98	1.98
160241	1	1.97	1.97	1.978	1.978	1.983	1.983
160244	1	1.973	1.973	1.979	1.979	1.984	1.984
160249	1	1.979	1.979	1.981	1.981	1.983	1.983
160257	1	1.976	1.976	1.981	1.981	1.985	1.985
170762	1	1.958	1.958	1.97	1.97	1.992	1.992
200321	1	1.925	1.925	1.994	1.994	2.013	2.013
200610	1	1.924	1.924	1.967	1.967	1.978	1.978
202044	1	1.896	1.896	1.957	2.05	2.05	2.082
250302	1	1.994	1.994	1.994	1.994	1.994	1.994
250413	1	1.92	1.92	2.007	2.007	2.011	2.011
280793	1	1.987	1.987	1.987	1.987	1.987	1.987
407203	1	1.928	1.958	1.958	1.966	1.98	2.056
409523	1	1.925	1.925	1.969	1.969	1.995	1.995
409671	1	1.931	1.931	1.933	2.058	2.058	2.064
410180	1	1.933	1.936	1.943	1.947	1.95	1.965
	2	1.936	1.943	1.951	1.958	1.963	1.973
	3	1.925	1.927	1.942	1.944	1.978	1.981
412733	1	1.898	1.912	1.956	1.981	2.031	2.085
