# Supplementary material for: Bond-length distributions for ions bonded to oxygen: metalloids and post-transition metals
Source: Acta Crystallogr B Struct Sci Cryst Eng Mater. 2018 Jan 12;74(Pt 1):63–78. doi: 10.1107/S2052520617017437 (PMC5798398; doi:10.1107/S2052520617017437)
Supplement: Supplementary file 9 [file b-74-00063-sup9.txt]

ICSD_#	Ion_#	Bond 1	Bond 2	Bond 3	Bond 4	Bond 5	Bond 6
368	1	1.731	1.751	1.756	1.762
	2	1.744	1.748	1.752	1.775
1220	1	1.724	1.729	1.73	1.741
1282	1	1.721	1.725	1.737	1.759
	2	1.729	1.731	1.736	1.738
1445	1	1.729	1.736	1.749	1.755
	2	1.741	1.746	1.746	1.75
1622	1	1.712	1.712	1.792	1.808
4119	1	1.683	1.706	1.783	1.835
	2	1.715	1.725	1.738	1.801
	3	1.707	1.749	1.766	1.771
8218	1	1.69	1.722	1.757	1.772
9766	1	1.752	1.771	1.796	1.844
	2	1.735	1.737	1.745	1.79
10151	1	1.734	1.743	1.751	1.756
	2	1.734	1.749	1.757	1.758
15536	1	1.789	1.789	1.789	1.789
	2	1.74	1.74	1.74	1.74
20096	1	1.722	1.727	1.764	1.778
	2	1.734	1.735	1.749	1.779
	3	1.731	1.741	1.746	1.776
	4	1.729	1.733	1.769	1.778
	5	1.728	1.747	1.777	1.78
20215	1	1.762	1.762	1.762	1.762
20216	1	1.759	1.759	1.759	1.759
20402	1	1.718	1.72	1.743	1.794
	2	1.72	1.727	1.744	1.795
20548	1	1.725	1.734	1.78	1.828
	2	1.73	1.733	1.745	1.786
	3	1.719	1.729	1.741	1.749
	4	1.729	1.74	1.744	1.759
	5	1.752	1.754	1.755	1.772
20801	1	1.736	1.736	1.736	1.756
	4	1.713	1.778	1.778	1.778
20802	1	1.746	1.776	1.776	1.776
	3	1.69	1.812	1.812	1.812
20873	1	1.756	1.758	1.758	1.771
22358	1	1.727	1.763	1.763	1.796
22362	1	1.737	1.752	1.759	1.759
22503	1	1.716	1.745	1.754	1.773
28217	1	1.716	1.734	1.746	1.784
30859	1	1.742	1.766	1.766	1.786
30910	1	1.684	1.726	1.788	1.815
30986	1	1.7	1.736	1.771	1.775
	2	1.735	1.743	1.744	1.796
30987	1	1.756	1.756	1.758	1.758
	3	1.745	1.752	1.754	1.77
	4	1.746	1.755	1.755	1.766
31050	1	1.735	1.747	1.752	1.82
	2	1.737	1.739	1.742	1.827
32584	1	1.73	1.737	1.744	1.745
34095	1	1.736	1.738	1.764	1.799
34362	1	1.736	1.755	1.791	1.8
35349	1	1.74	1.751	1.753	1.761
	2	1.751	1.757	1.78	1.797
	3	1.75	1.757	1.773	1.79
	4	1.74	1.746	1.753	1.797
35533	1	1.707	1.738	1.796	1.798
	2	1.704	1.723	1.761	1.787
35534	1	1.701	1.734	1.797	1.804
36532	1	1.738	1.766	1.769	1.783
39159	1	1.716	1.746	1.746	1.784
39209	1	1.746	1.747	1.749	1.753
39211	1	1.73	1.73	1.752	1.752
39262	1	1.719	1.73	1.774	1.788
39463	1	1.724	1.737	1.748	1.748
	2	1.729	1.738	1.739	1.77
39464	1	1.735	1.735	1.744	1.75
39469	1	1.724	1.742	1.758	1.762
	3	1.728	1.762	1.762	1.784
39474	1	1.715	1.74	1.802	1.82
	2	1.703	1.73	1.772	1.784
	3	1.722	1.743	1.792	1.796
39478	1	1.712	1.756	1.776	1.778
39499	1	1.71	1.713	1.739	1.762
39567	1	1.732	1.732	1.75	1.75
	2	1.746	1.746	1.763	1.763
39585	1	1.712	1.737	1.765	1.774
	2	1.71	1.711	1.754	1.772
39611	1	1.766	1.766	1.766	1.766
39646	1	1.747	1.747	1.748	1.748
39647	1	1.739	1.739	1.747	1.747
39689	1	1.728	1.728	1.759	1.759
39788	1	1.743	1.747	1.753	1.753
	2	1.731	1.737	1.738	1.74
47230	1	1.698	1.734	1.776	1.806
	2	1.73	1.742	1.743	1.79
	3	1.706	1.731	1.736	1.804
	4	1.681	1.756	1.758	1.784
	5	1.7	1.741	1.747	1.835
	6	1.701	1.706	1.807	1.856
	7	1.713	1.756	1.764	1.779
	8	1.717	1.73	1.76	1.791
	9	1.698	1.75	1.781	1.804
48142	1	1.757	1.757	1.757	1.757
50521	2	1.739	1.744	1.766	1.793
	3	1.73	1.77	1.78	1.793
51106	3	1.766	1.766	1.772	1.772
	4	1.732	1.734	1.76	1.781
54049	2	1.724	1.728	1.74	1.745
	3	1.716	1.727	1.735	1.738
59303	1	1.7	1.713	1.784	1.79
	2	1.693	1.693	1.776	1.776
59360	1	1.722	1.74	1.748	1.762
60060	1	1.717	1.758	1.765	1.789
	4	1.725	1.743	1.759	1.762
	6	1.722	1.74	1.768	1.788
61372	1	1.698	1.741	1.749	1.785
61373	1	1.714	1.732	1.743	1.758
62229	1	1.737	1.749	1.786	1.786
62316	1	1.734	1.738	1.743	1.744
	2	1.738	1.743	1.745	1.748
62329	1	1.713	1.722	1.746	1.774
	2	1.702	1.727	1.739	1.77
62914	2	1.775	1.775	1.775	1.775
63357	1	1.707	1.744	1.776	1.787
	2	1.733	1.743	1.748	1.8
63533	1	1.744	1.744	1.759	1.807
64630	1	1.711	1.733	1.784	1.787
64910	1	1.741	1.751	1.761	1.771
	2	1.753	1.753	1.781	1.781
65017	1	1.711	1.723	1.78	1.8
	2	1.681	1.716	1.773	1.798
65138	1	1.731	1.737	1.767	1.779
65175	1	1.744	1.744	1.744	1.777
65177	1	1.752	1.752	1.768	1.768
65337	1	1.72	1.756	1.767	1.78
65631	2	1.773	1.776	1.776	1.776
65664	1	1.74	1.74	1.74	1.74
65665	1	1.737	1.737	1.737	1.737
65666	1	1.734	1.734	1.734	1.734
66414	1	1.77	1.77	1.77	1.77
66753	5	1.734	1.76	1.761	1.781
	6	1.731	1.76	1.766	1.782
67093	1	1.727	1.731	1.783	1.804
67535	1	1.75	1.75	1.75	1.75
68382	1	1.726	1.747	1.757	1.765
68507	1	1.742	1.742	1.742	1.742
	2	1.73	1.743	1.753	1.76
68806	1	1.732	1.74	1.761	1.769
69387	1	1.68	1.728	1.728	1.742
69388	1	1.682	1.732	1.756	1.769
	2	1.725	1.742	1.744	1.776
	3	1.717	1.733	1.76	1.768
	4	1.712	1.723	1.752	1.756
	5	1.723	1.743	1.746	1.766
	6	1.717	1.741	1.749	1.797
69428	2	1.734	1.736	1.742	1.747
	4	1.722	1.732	1.743	1.752
71104	1	1.725	1.727	1.732	1.736
	2	1.722	1.725	1.74	1.741
71933	1	1.727	1.727	1.758	1.76
	2	1.707	1.735	1.764	1.77
72428	1	1.686	1.764	1.764	1.764
72875	1	1.731	1.738	1.741	1.75
	2	1.723	1.727	1.73	1.777
73205	1	1.729	1.75	1.757	1.825
	2	1.74	1.748	1.755	1.845
73473	1	1.712	1.712	1.712	1.712
73550	1	1.696	1.708	1.715	1.819
	2	1.736	1.748	1.762	1.787
74300	1	1.716	1.719	1.8	1.8
	2	1.708	1.716	1.8	1.8
79098	1	1.751	1.758	1.758	1.767
79638	1	1.738	1.738	1.739	1.739
79717	2	1.774	1.778	1.778	1.778
80455	1	1.741	1.766	1.766	1.784
81615	1	1.74	1.74	1.754	1.754
	3	1.702	1.709	1.784	1.803
82393	3	1.747	1.747	1.789	1.789
	4	1.727	1.742	1.755	1.769
83341	3	1.707	1.714	1.764	1.772
83342	3	1.705	1.712	1.761	1.773
83734	1	1.74	1.748	1.754	1.78
	2	1.767	1.767	1.792	1.792
83735	1	1.712	1.735	1.748	1.776
	2	1.768	1.768	1.787	1.787
84760	1	1.771	1.771	1.772	1.772
	2	1.766	1.766	1.769	1.777
	3	1.713	1.748	1.748	1.762
84761	2	1.773	1.773	1.774	1.776
	3	1.717	1.749	1.749	1.763
85496	1	1.719	1.74	1.783	1.783
85497	1	1.723	1.728	1.784	1.784
85498	1	1.716	1.734	1.783	1.783
85684	2	1.723	1.76	1.769	1.789
	4	1.722	1.768	1.783	1.783
86777	1	1.739	1.739	1.739	1.739
86859	1	1.72	1.738	1.763	1.766
	2	1.737	1.788	1.79	1.796
89787	1	1.72	1.746	1.784	1.796
91546	1	1.748	1.748	1.748	1.748
93528	1	1.722	1.728	1.785	1.788
	2	1.72	1.729	1.771	1.795
93782	1	1.735	1.735	1.754	1.761
93923	2	1.708	1.764	1.764	1.764
93973	1	1.772	1.772	1.772	1.772
94334	1	1.72	1.72	1.76	1.8
95735	1	1.713	1.729	1.729	1.771
95964	1	1.718	1.738	1.787	1.787
96337	1	1.718	1.736	1.769	1.77
	2	1.747	1.749	1.759	1.776
96657	1	1.724	1.742	1.749	1.762
	2	1.716	1.754	1.758	1.769
	3	1.717	1.746	1.747	1.783
97535	1	1.744	1.748	1.748	1.775
	2	1.735	1.735	1.747	1.747
	3	1.697	1.751	1.751	1.783
	4	1.735	1.752	1.753	1.753
99120	1	1.719	1.726	1.732	1.732
99121	1	1.713	1.723	1.723	1.723
99742	1	1.721	1.742	1.751	1.767
99743	1	1.725	1.739	1.772	1.798
	2	1.702	1.712	1.753	1.809
100167	1	1.716	1.727	1.764	1.764
100169	1	1.737	1.738	1.756	1.756
100277	1	1.714	1.714	1.754	1.769
100403	1	1.711	1.711	1.81	1.812
100439	5	1.726	1.738	1.769	1.776
	6	1.729	1.736	1.769	1.77
	7	1.737	1.746	1.783	1.801
100796	1	1.774	1.774	1.774	1.774
110291	1	1.758	1.758	1.773	1.773
	2	1.736	1.78	1.787	1.789
110685	2	1.751	1.754	1.762	1.769
	3	1.721	1.726	1.74	1.741
	5	1.72	1.735	1.737	1.756
156439	1	1.746	1.746	1.746	1.746
170897	1	1.753	1.753	1.753	1.753
171080	2	1.754	1.754	1.754	1.754
	3	1.787	1.787	1.787	1.787
	4	1.72	1.726	1.803	1.807
171795	1	1.747	1.748	1.75	1.755
172521	1	1.722	1.728	1.78	1.783
172612	1	1.734	1.75	1.769	1.772
	2	1.707	1.712	1.783	1.788
	3	1.718	1.742	1.766	1.791
200406	1	1.702	1.753	1.758	1.761
200407	1	1.704	1.755	1.755	1.76
200603	1	1.736	1.736	1.77	1.77
	3	1.725	1.764	1.767	1.771
	4	1.745	1.76	1.766	1.803
200614	3	1.721	1.773	1.776	1.826
	4	1.695	1.719	1.721	1.775
200667	1	1.765	1.765	1.777	1.819
	2	1.733	1.737	1.737	1.758
200680	1	1.741	1.758	1.766	1.771
200769	1	1.746	1.766	1.767	1.77
200774	1	1.749	1.749	1.78	1.78
201749	3	1.737	1.737	1.754	1.798
201750	1	1.696	1.733	1.757	1.762
202080	1	1.781	1.781	1.781	1.781
202081	1	1.731	1.731	1.731	1.731
202082	1	1.75	1.75	1.75	1.75
240296	1	1.744	1.761	1.761	1.775
	2	1.73	1.734	1.744	1.836
	3	1.708	1.708	1.792	1.792
240474	1	1.711	1.72	1.735	1.75
	2	1.714	1.723	1.752	1.754
	3	1.711	1.728	1.729	1.736
245772	2	1.708	1.761	1.761	1.761
250160	1	1.742	1.743	1.777	1.853
250297	1	1.749	1.749	1.749	1.749
280049	1	1.766	1.766	1.766	1.766
280993	1	1.742	1.742	1.744	1.744
281258	1	1.739	1.743	1.757	1.781
	2	1.706	1.723	1.737	1.749
281557	1	1.728	1.731	1.735	1.753
402727	1	1.748	1.748	1.753	1.753
403085	1	1.71	1.711	1.746	1.859
	2	1.716	1.739	1.745	1.786
	3	1.739	1.752	1.755	1.765
404356	1	1.731	1.741	1.757	1.789
	2	1.734	1.747	1.773	1.802
	3	1.724	1.74	1.766	1.776
	4	1.723	1.749	1.764	1.781
410828	1	1.724	1.733	1.76	1.779
	2	1.73	1.742	1.76	1.79
416467	1	1.733	1.743	1.749	1.772
32744	1	1.759	1.831	1.831	1.906	1.906
50521	4	1.738	1.814	1.842	1.892	1.926
	5	1.719	1.796	1.848	1.86	1.915
60060	5	1.794	1.814	1.846	1.912	1.926
	8	1.752	1.784	1.813	1.873	2.117
64630	2	1.765	1.774	1.776	1.886	2.085
65813	1	1.746	1.841	1.841	1.894	1.894
69428	1	1.782	1.784	1.791	1.839	1.947
83341	2	1.785	1.8	1.851	1.903	1.939
83342	2	1.789	1.804	1.851	1.905	1.942
96337	3	1.769	1.772	1.777	1.844	2.04
	4	1.758	1.806	1.817	1.87	1.943
1303	1	1.895	1.895	1.895	1.895	1.895	1.895
20801	2	1.903	1.903	1.903	1.94	1.94	1.94
30971	1	1.882	1.882	1.882	1.941	1.941	1.941
31338	1	1.889	1.889	1.889	1.889	1.898	1.898
33722	1	1.865	1.865	1.865	1.929	1.929	1.929
34095	2	1.855	1.855	1.892	1.892	1.898	1.898
37178	1	1.929	1.929	1.932	1.932	1.932	1.932
50521	1	1.857	1.873	1.909	1.914	1.921	1.962
51106	1	1.918	1.918	1.918	1.918	1.918	1.918
	2	1.862	1.862	1.862	1.879	1.879	1.879
59174	1	1.85	1.85	1.885	1.885	1.975	1.975
	2	1.819	1.853	1.891	1.922	1.952	1.989
60061	1	1.864	1.864	1.89	1.963	1.979	1.979
62914	1	1.891	1.891	1.891	1.891	1.891	1.891
64910	3	1.866	1.866	1.866	1.868	1.868	1.868
	4	1.912	1.912	1.912	1.912	1.912	1.912
65618	1	1.894	1.894	1.894	1.894	1.894	1.894
65631	1	1.89	1.89	1.89	1.89	1.89	1.89
68507	3	1.818	1.85	1.863	1.9	1.974	1.993
73243	1	1.864	1.864	1.864	1.932	1.932	1.932
79717	1	1.89	1.89	1.89	1.89	1.89	1.89
81615	2	1.843	1.843	1.86	1.86	1.883	1.883
82393	1	1.897	1.897	1.897	1.897	1.897	1.897
	2	1.86	1.86	1.86	1.872	1.872	1.872
83341	1	1.862	1.866	1.87	1.871	1.93	1.995
83342	1	1.853	1.863	1.867	1.869	1.922	1.992
83734	3	1.873	1.873	1.873	1.873	1.873	1.873
	4	1.896	1.896	1.896	1.896	1.896	1.896
84760	4	1.88	1.88	1.891	1.891	1.897	1.897
84761	1	1.89	1.89	1.89	1.89	1.909	1.909
92551	1	1.877	1.877	1.877	1.877	1.899	1.899
96337	5	1.873	1.873	1.893	1.893	1.901	1.901
100439	1	1.901	1.901	1.901	1.901	1.901	1.901
	2	1.9	1.9	1.9	1.9	1.9	1.9
	3	1.843	1.843	1.843	1.871	1.871	1.871
	4	1.87	1.87	1.87	1.873	1.873	1.873
171080	1	1.873	1.873	1.906	1.906	1.951	1.951
200415	1	1.855	1.855	1.855	1.961	1.961	1.961
200603	2	1.848	1.87	1.872	1.898	1.899	1.936
202044	1	1.863	1.863	1.962	1.962	1.962	1.962
202643	1	1.862	1.862	1.862	1.891	1.891	1.891
	2	1.867	1.867	1.867	1.867	1.867	1.867
250123	1	1.892	1.892	1.892	1.892	1.892	1.892
410828	3	1.839	1.839	1.94	1.94	1.967	1.967
