# Supplementary material for: Bond-length distributions for ions bonded to oxygen: metalloids and post-transition metals
Source: Acta Crystallogr B Struct Sci Cryst Eng Mater. 2018 Jan 12;74(Pt 1):63–78. doi: 10.1107/S2052520617017437 (PMC5798398; doi:10.1107/S2052520617017437)
Supplement: Supplementary file 10 [file b-74-00063-sup10.txt]

ICSD_#	Ion_#	Bond 1	Bond 2	Bond 3	Bond 4	Bond 5	Bond 6	Bond 7	Bond 8
8119	1	2.108	2.108	2.114	2.114	2.172	2.172
10431	1	2.157	2.157	2.162	2.162	2.162	2.162
16418	1	2.101	2.113	2.114	2.135	2.141	2.148
24384	1	2.195	2.195	2.195	2.195	2.195	2.195
29202	2	2.124	2.124	2.124	2.124	2.124	2.124
33954	1	2.161	2.161	2.163	2.163	2.163	2.163
35636	1	2.161	2.161	2.161	2.161	2.161	2.161
36394	1	2.135	2.138	2.14	2.161	2.197	2.294
51451	1	2.095	2.099	2.124	2.146	2.149	2.15
	2	2.102	2.112	2.123	2.137	2.137	2.165
59304	1	2.097	2.115	2.118	2.121	2.126	2.135
60948	1	2.105	2.114	2.125	2.139	2.202	2.244
	2	2.048	2.123	2.143	2.164	2.17	2.196
62229	1	2.111	2.133	2.133	2.158	2.245	2.245
64669	3	2.081	2.097	2.105	2.114	2.114	2.147
65337	1	2.108	2.108	2.167	2.167	2.203	2.203
71602	1	2.066	2.066	2.066	2.238	2.238	2.238
73192	1	2.177	2.177	2.177	2.206	2.206	2.206
74944	1	2.094	2.094	2.177	2.177	2.324	2.324
75168	1	2.088	2.089	2.108	2.126	2.13	2.169
	2	2.09	2.107	2.117	2.139	2.18	2.205
79302	1	2.115	2.12	2.12	2.142	2.147	2.15
	2	2.112	2.12	2.132	2.145	2.166	2.192
79303	1	2.119	2.119	2.119	2.125	2.125	2.125
	2	2.116	2.116	2.116	2.131	2.131	2.131
82141	1	2.114	2.114	2.123	2.132	2.136	2.153
	2	2.121	2.133	2.136	2.139	2.144	2.19
87453	1	2.091	2.113	2.127	2.139	2.139	2.146
90003	1	2.179	2.179	2.179	2.179	2.179	2.179
91269	1	2.09	2.09	2.145	2.145	2.263	2.263
91747	1	2.128	2.128	2.128	2.128	2.128	2.128
	2	2.142	2.142	2.142	2.142	2.142	2.142
	3	2.094	2.109	2.115	2.116	2.123	2.243
94071	1	2.096	2.096	2.096	2.114	2.114	2.114
	2	2.097	2.097	2.097	2.097	2.097	2.097
94509	1	2.1	2.118	2.125	2.137	2.144	2.195
94513	1	2.122	2.122	2.122	2.122	2.138	2.138
94853	1	2.097	2.12	2.126	2.133	2.154	2.22
95279	1	2.078	2.121	2.128	2.157	2.226	2.246
95945	1	2.126	2.129	2.141	2.149	2.15	2.176
	2	2.087	2.129	2.142	2.147	2.156	2.174
	3	2.127	2.127	2.136	2.139	2.159	2.167
	4	2.107	2.138	2.138	2.151	2.164	2.201
96096	1	2.097	2.107	2.12	2.14	2.151	2.208
97878	1	2.072	2.086	2.101	2.15	2.218	2.219
	2	2.068	2.087	2.143	2.151	2.231	2.251
98747	1	2.114	2.117	2.12	2.127	2.143	2.146
100695	1	2.099	2.099	2.151	2.151	2.234	2.234
151080	1	2.131	2.134	2.138	2.143	2.193	2.218
	2	2.132	2.156	2.166	2.176	2.194	2.205
155165	1	2.092	2.1	2.11	2.125	2.137	2.141
	2	2.107	2.11	2.111	2.115	2.117	2.118
	3	2.102	2.104	2.11	2.125	2.133	2.136
157760	1	2.123	2.123	2.14	2.14	2.14	2.14
170134	1	2.133	2.14	2.15	2.163	2.169	2.171
170760	1	2.073	2.12	2.13	2.167	2.194	2.217
172070	1	2.102	2.102	2.102	2.102	2.172	2.172
200600	1	2.141	2.141	2.141	2.141	2.141	2.141
	2	2.125	2.125	2.125	2.125	2.125	2.125
	3	2.129	2.129	2.129	2.138	2.138	2.139
	4	2.133	2.133	2.133	2.139	2.139	2.139
200605	1	2.098	2.107	2.148	2.153	2.166	2.171
200620	1	2.105	2.121	2.125	2.149	2.158	2.161
200912	1	2.128	2.128	2.14	2.14	2.151	2.151
	2	2.124	2.124	2.143	2.143	2.143	2.143
200926	1	2.103	2.112	2.112	2.131	2.156	2.178
201011	1	2.116	2.122	2.128	2.158	2.158	2.164
201080	1	2.094	2.115	2.12	2.139	2.14	2.152
	2	2.122	2.127	2.13	2.159	2.167	2.195
201284	1	2.088	2.16	2.166	2.167	2.168	2.229
202409	1	2.173	2.173	2.173	2.173	2.173	2.173
203133	1	2.087	2.087	2.152	2.152	2.235	2.235
240259	1	2.075	2.109	2.124	2.154	2.16	2.161
240260	1	2.095	2.105	2.128	2.135	2.136	2.142
240261	1	2.099	2.118	2.13	2.134	2.138	2.138
240262	1	2.101	2.12	2.121	2.136	2.136	2.142
240275	1	2.13	2.13	2.155	2.155	2.158	2.158
281318	1	2.102	2.131	2.131	2.158	2.233	2.233
300024	1	2.104	2.113	2.127	2.133	2.142	2.156
391266	1	2.103	2.115	2.117	2.125	2.143	2.179
408323	1	2.126	2.126	2.126	2.214	2.214	2.214
409583	1	2.11	2.117	2.117	2.123	2.152	2.179
409584	1	2.104	2.116	2.116	2.135	2.162	2.171
409795	1	2.106	2.106	2.119	2.12	2.179	2.18
409880	1	2.078	2.135	2.142	2.145	2.156	2.16
409881	1	2.105	2.105	2.139	2.139	2.183	2.183
	2	2.118	2.118	2.139	2.139	2.198	2.198
411872	1	2.069	2.147	2.148	2.15	2.175	2.196
412855	1	2.086	2.104	2.122	2.123	2.153	2.158
412856	1	2.036	2.082	2.106	2.153	2.253	2.263
	2	2.023	2.075	2.078	2.153	2.24	2.299
	3	2.032	2.082	2.089	2.158	2.235	2.259
	4	2.058	2.059	2.075	2.184	2.185	2.258
413464	1	2.13	2.13	2.13	2.187	2.187	2.187
413858	2	2.107	2.109	2.125	2.148	2.171	2.182
414046	1	2.088	2.09	2.134	2.148	2.239	2.257
	2	2.094	2.105	2.115	2.152	2.222	2.234
415267	1	2.073	2.078	2.149	2.174	2.208	2.214
	2	2.083	2.087	2.164	2.173	2.211	2.213
415928	1	2.086	2.099	2.146	2.16	2.167	2.172
	2	2.124	2.129	2.134	2.152	2.157	2.161
415929	1	2.085	2.109	2.145	2.154	2.163	2.18
	2	2.127	2.131	2.138	2.147	2.162	2.167
415930	1	2.093	2.109	2.147	2.152	2.16	2.169
	2	2.128	2.135	2.136	2.146	2.161	2.165
415975	1	2.076	2.097	2.097	2.111	2.257	2.279
	2	2.08	2.086	2.09	2.13	2.197	2.212
416322	1	2.05	2.05	2.05	2.202	2.202	2.202
417335	1	2.131	2.131	2.131	2.143	2.143	2.143
418327	1	2.1	2.125	2.129	2.145	2.146	2.159
61386	1	2.085	2.155	2.16	2.199	2.265	2.355	2.45
109626	1	2.156	2.158	2.213	2.229	2.23	2.242	2.254
150665	1	2.158	2.158	2.212	2.228	2.232	2.243	2.257
281517	2	2.131	2.132	2.2	2.227	2.236	2.25	2.283
109627	1	2.196	2.196	2.196	2.196	2.351	2.351	2.351	2.351
281517	1	2.237	2.246	2.253	2.277	2.287	2.287	2.295	2.328
