# Supplementary material for: Bond-length distributions for ions bonded to oxygen: metalloids and post-transition metals
Source: Acta Crystallogr B Struct Sci Cryst Eng Mater. 2018 Jan 12;74(Pt 1):63–78. doi: 10.1107/S2052520617017437 (PMC5798398; doi:10.1107/S2052520617017437)
Supplement: Supplementary file 11 [file b-74-00063-sup11.txt]

ICSD_#	Ion_#	Bond 1	Bond 2	Bond 3	Bond 4	Bond 5	Bond 6	Bond 7	Bond 8	Bond 9	Bond 10	Bond 11	Bond 12
1412	1	2.175	2.175	2.175
50268	1	2.176	2.284	2.291
74874	1	2.149	2.173	2.179
78326	1	2.175	2.274	2.274
249144	1	2.2	2.219	2.227
16448	1	2.356	2.356	2.367	2.367
39274	2	2.244	2.244	2.344	2.344
51474	1	2.284	2.29	2.44	2.455
55076	1	2.323	2.323	2.45	2.45
59316	9	2.305	2.356	2.386	2.422
60023	2	2.239	2.239	2.587	2.587
63717	2	2.195	2.195	2.467	2.467
65027	1	2.25	2.316	2.475	2.501
65998	1	2.202	2.202	2.413	2.413
91232	2	2.331	2.331	2.388	2.388
95871	3	2.305	2.337	2.34	2.503
	9	2.198	2.219	2.394	2.638
97665	1	2.316	2.371	2.371	2.371
99433	7	2.326	2.335	2.365	2.482
	9	2.294	2.329	2.357	2.425
202214	1	2.174	2.174	2.301	2.637
400657	1	2.224	2.224	2.487	2.487
33532	1	2.266	2.404	2.409	2.804	2.811
	2	2.274	2.407	2.429	2.797	2.804
39469	1	2.261	2.298	2.606	2.704	2.755
	2	2.253	2.392	2.392	2.601	2.601
50268	2	2.218	2.539	2.539	2.611	2.611
55076	2	2.176	2.259	2.413	2.745	2.881
55331	2	2.325	2.325	2.543	2.72	2.72
	4	2.23	2.427	2.483	2.581	2.656
59316	1	2.227	2.263	2.337	2.566	2.851
	6	2.227	2.284	2.441	2.733	2.77
	10	2.271	2.287	2.314	2.634	2.683
64602	1	2.284	2.305	2.356	2.61	2.99
87736	1	2.159	2.253	2.387	2.705	2.85
95871	7	2.22	2.403	2.436	2.504	2.649
98701	3	2.261	2.378	2.378	2.606	2.606
98702	1	2.293	2.293	2.6	2.6	2.68
	2	2.147	2.433	2.433	2.64	2.64
	3	2.187	2.258	2.343	2.826	2.96
	5	2.264	2.374	2.374	2.615	2.615
99432	1	2.275	2.275	2.606	2.689	2.689
	2	2.185	2.437	2.437	2.566	2.566
	3	2.218	2.252	2.327	2.873	2.887
	5	2.223	2.239	2.319	2.704	2.822
99433	1	2.175	2.2	2.565	2.644	2.797
	6	2.252	2.297	2.33	2.665	2.824
	10	2.272	2.411	2.457	2.55	2.592
4119	8	2.433	2.433	2.433	2.507	2.507	2.507
	9	2.212	2.457	2.587	2.621	2.847	3.04
16448	2	2.406	2.406	2.66	2.66	2.66	2.66
23275	2	2.296	2.574	2.574	2.639	2.639	2.72
29552	1	2.379	2.379	2.496	2.496	2.81	2.81
29553	1	2.349	2.349	2.492	2.492	2.859	2.859
61677	1	2.334	2.38	2.462	2.468	2.704	2.945
62927	4	2.272	2.437	2.548	2.608	2.734	2.903
65240	2	2.225	2.577	2.577	2.73	2.73	2.784
65805	2	2.209	2.529	2.529	2.66	2.66	2.781
68172	1	2.288	2.4	2.4	2.669	2.99	2.99
69218	6	2.272	2.546	2.586	2.656	2.724	2.738
76617	1	2.197	2.197	2.627	2.627	3.021	3.021
78032	2	2.393	2.41	2.468	2.601	2.77	2.996
80815	1	2.245	2.517	2.517	2.656	2.656	2.782
81387	1	2.554	2.554	2.554	2.554	2.554	2.554
87736	4	2.279	2.302	2.316	2.795	2.892	2.934
89798	7	2.209	2.422	2.469	2.588	2.797	2.864
	8	2.216	2.442	2.467	2.659	2.685	2.731
95503	1	2.17	2.36	2.479	2.747	2.778	3.092
96454	1	2.384	2.411	2.51	2.674	2.681	2.756
98702	4	2.211	2.211	2.435	2.887	2.887	3.089
	6	2.189	2.316	2.576	2.69	2.744	2.923
99432	4	2.198	2.198	2.461	2.88	2.88	3.13
	6	2.206	2.34	2.572	2.656	2.702	2.912
99433	2	2.229	2.257	2.313	2.822	2.856	2.953
	3	2.2	2.252	2.315	2.931	3.138	3.153
99746	1	2.169	2.526	2.526	2.668	2.668	2.773
155324	1	2.393	2.547	2.553	2.562	2.675	2.759
170716	2	2.31	2.349	2.38	2.76	2.768	2.97
250220	1	2.299	2.303	2.51	2.859	2.874	2.953
406577	1	2.28	2.424	2.424	2.633	2.704	2.704
37266	4	2.338	2.362	2.362	2.885	2.885	3.066	3.066
39417	1	2.471	2.474	2.526	2.585	2.687	2.705	2.75
	2	2.386	2.558	2.59	2.646	2.658	2.719	2.74
39418	1	2.536	2.555	2.562	2.569	2.649	2.707	2.754
43079	1	2.424	2.467	2.467	2.739	2.754	2.754	2.77
51750	1	2.389	2.509	2.548	2.567	2.653	2.835	2.958
	2	2.411	2.411	2.454	2.776	2.776	3.089	3.089
55331	6	2.369	2.369	2.489	2.731	2.731	2.88	2.88
58097	1	2.175	2.599	2.599	2.716	2.716	2.811	2.811
	2	2.42	2.59	2.59	2.59	2.59	2.59	2.59
	5	2.148	2.665	2.665	2.665	2.758	2.758	2.758
60503	1	2.489	2.525	2.543	2.601	2.618	2.698	2.727
	2	2.478	2.551	2.563	2.608	2.617	2.637	2.79
62593	3	2.449	2.541	2.574	2.594	2.733	2.772	2.893
65442	1	2.374	2.402	2.488	2.714	2.761	2.772	2.981
	2	2.349	2.374	2.418	2.83	2.921	2.961	3.026
69218	1	2.197	2.598	2.609	2.616	2.751	2.792	2.799
	2	2.203	2.595	2.6	2.648	2.71	2.732	2.748
	3	2.267	2.47	2.606	2.641	2.738	2.77	2.819
	4	2.233	2.517	2.535	2.588	2.685	2.777	2.8
73442	1	2.292	2.439	2.456	2.704	2.857	2.859	3.052
75388	2	2.398	2.482	2.483	2.656	2.76	2.795	2.804
82886	1	2.409	2.472	2.512	2.616	2.633	2.8	2.884
87543	2	2.425	2.493	2.513	2.649	2.807	2.905	2.909
87857	1	2.244	2.551	2.575	2.666	2.716	2.724	2.759
91714	1	2.125	2.589	2.649	2.663	2.682	2.722	2.789
95443	1	2.278	2.621	2.621	2.621	2.694	2.694	2.694
	2	2.186	2.661	2.661	2.661	2.692	2.692	2.692
95453	2	2.436	2.47	2.534	2.675	2.85	2.906	2.906
100296	1	2.414	2.513	2.514	2.652	2.74	2.855	3.047
	3	2.428	2.429	2.45	2.763	2.781	2.809	2.818
100460	2	2.409	2.417	2.551	2.587	2.747	2.766	2.947
159977	1	2.374	2.403	2.438	2.474	2.949	3.001	3.062
163136	1	2.283	2.324	2.501	2.761	2.806	2.887	3.028
170272	1	2.205	2.475	2.566	2.585	2.772	2.789	3.074
170716	1	2.246	2.366	2.512	2.868	2.91	2.926	2.942
202794	1	2.275	2.501	2.532	2.61	2.621	2.967	3.157
249142	1	2.333	2.468	2.66	2.662	2.77	2.861	2.978
	2	2.422	2.449	2.482	2.694	2.725	2.736	2.824
280763	2	2.434	2.534	2.589	2.636	2.656	2.736	2.766
280778	2	2.236	2.384	2.395	2.643	2.795	3.11	3.214
280786	1	2.354	2.469	2.469	2.743	2.781	2.781	2.841
280839	1	2.369	2.369	2.388	2.708	2.708	2.866	2.866
	2	2.319	2.439	2.439	2.683	2.683	2.879	2.879
405329	1	2.394	2.491	2.491	2.548	2.548	2.96	2.96
409543	2	2.374	2.439	2.556	2.556	2.732	2.732	3.08
33	1	2.431	2.571	2.592	2.65	2.697	2.748	2.755	2.875
856	1	2.452	2.485	2.501	2.562	2.658	2.772	2.968	3.219
1149	1	2.358	2.379	2.54	2.743	2.891	2.903	2.96	3.144
8268	1	2.666	2.666	2.691	2.691	2.751	2.751	2.776	2.776
36540	1	2.422	2.511	2.548	2.574	2.579	2.736	2.917	3.159
39399	1	2.347	2.446	2.521	2.641	2.776	2.801	2.812	2.962
40286	1	2.606	2.606	2.665	2.665	2.669	2.669	2.683	2.683
40921	1	2.562	2.575	2.615	2.655	2.671	2.712	2.715	2.814
51473	2	2.681	2.681	2.681	2.681	2.681	2.681	2.717	2.717
54151	1	2.501	2.569	2.577	2.65	2.727	2.729	2.729	2.811
56914	1	2.586	2.586	2.589	2.589	2.61	2.61	3.029	3.0239
58097	3	2.266	2.599	2.599	2.63	2.63	2.815	2.815	3.039
	4	2.297	2.523	2.523	2.618	2.88	2.88	2.941	2.941
60023	1	2.323	2.323	2.693	2.693	2.693	2.693	3.029	3.029
61339	1	2.482	2.584	2.594	2.605	2.621	2.682	2.881	2.995
62382	1	2.447	2.455	2.512	2.581	2.611	2.917	2.98	3.03
62593	1	2.52	2.523	2.547	2.596	2.763	2.768	2.831	2.912
	2	2.443	2.469	2.523	2.607	2.655	2.911	2.951	3.118
62832	1	2.503	2.542	2.568	2.661	2.686	2.785	2.805	2.925
62927	1	2.309	2.318	2.362	2.834	2.911	2.94	2.955	2.962
	2	2.314	2.322	2.355	2.771	2.864	3.005	3.062	3.129
	3	2.232	2.374	2.393	2.847	2.866	3.024	3.036	3.077
63717	1	2.3	2.3	2.717	2.717	2.717	2.717	3.08	3.08
64663	1	2.5	2.526	2.549	2.623	2.655	2.803	2.837	3.052
	2	2.481	2.494	2.544	2.645	2.702	2.8	2.903	2.905
66379	2	2.34	2.396	2.49	2.77	2.835	2.886	2.97	3.065
68173	1	2.348	2.436	2.436	2.826	3.002	3.049	3.049	3.067
69733	1	2.485	2.485	2.664	2.664	2.664	2.664	3.28	3.28
69733	2	2.345	2.406	2.406	2.818	2.818	3.074	3.177	3.177
74493	1	2.405	2.405	2.542	2.542	2.89	2.89	2.921	2.921
75388	1	2.41	2.534	2.541	2.589	2.63	2.8	2.976	3.025
76615	1	2.63	2.63	2.63	2.63	2.712	2.712	2.782	2.782
76869	2	2.546	2.546	2.595	2.605	2.605	2.717	2.867	2.996
78032	1	2.52	2.524	2.533	2.546	2.709	2.758	2.833	3.015
79369	1	2.457	2.505	2.531	2.656	2.671	2.674	2.811	3.017
79370	1	2.477	2.526	2.541	2.573	2.696	2.737	2.893	2.924
80321	1	2.586	2.586	2.691	2.691	2.698	2.698	2.753	2.753
80322	1	2.599	2.599	2.677	2.677	2.69	2.69	2.748	2.748
81118	1	2.525	2.525	2.525	2.525	2.835	2.835	2.835	2.835
	2	2.535	2.535	2.583	2.583	2.583	2.583	3.081	3.081
81550	1	2.579	2.579	2.579	2.579	2.636	2.636	2.636	2.636
85132	1	2.583	2.583	2.62	2.62	2.62	2.62	2.963	2.963
85574	1	2.403	2.403	2.704	2.704	2.856	2.856	2.996	2.996
87518	2	2.391	2.628	2.628	2.745	2.745	2.921	2.926	2.926
87741	1	2.337	2.509	2.56	2.637	2.649	2.745	2.86	3.125
88444	1	2.571	2.625	2.638	2.668	2.673	2.736	2.767	2.841
89256	2	2.546	2.546	2.595	2.605	2.605	2.717	2.867	2.996
91712	1	2.611	2.611	2.611	2.611	2.627	2.627	2.627	2.627
81713	1	2.605	2.605	2.605	2.605	2.637	2.637	2.637	2.637
	2	2.606	2.606	2.606	2.606	2.632	2.632	2.632	2.632
91714	2	2.245	2.384	2.596	2.649	2.944	2.986	3.114	3.195
92594	1	2.403	2.403	2.699	2.699	2.821	2.821	2.822	2.822
94509	1	2.338	2.497	2.509	2.576	2.912	2.923	3.024	3.119
95453	1	2.393	2.451	2.607	2.688	2.762	2.828	2.887	2.933
96046	1	2.579	2.579	2.592	2.592	2.592	2.592	2.96	2.96
98701	1	2.336	2.371	2.515	2.565	3.017	3.067	3.119	3.132
99733	1	2.42	2.455	2.557	2.663	2.722	2.782	2.807	3.147
	2	2.386	2.415	2.535	2.667	2.68	2.845	2.896	3.194
	3	2.442	2.501	2.623	2.689	2.738	2.799	2.965	3.198
	4	2.44	2.478	2.58	2.69	2.719	2.799	2.811	3.179
100460	1	2.365	2.411	2.693	2.742	2.754	2.766	3.05	3.211
100874	2	2.393	2.394	2.432	2.58	2.956	2.972	3.06	3.242
109819	1	2.486	2.486	2.538	2.538	2.729	2.747	2.747	2.965
150381	1	2.41	2.437	2.5	2.709	2.721	2.797	2.839	3.061
151486	1	2.423	2.539	2.688	2.693	2.693	2.706	2.718	2.909
164134	1	2.543	2.543	2.639	2.639	2.753	2.753	2.824	2.824
173396	1	2.535	2.58	2.596	2.618	2.626	2.663	2.831	2.832
202795	1	2.419	2.471	2.557	2.675	2.711	2.774	2.827	3.128
250123	1	2.422	2.422	2.697	2.697	2.817	2.817	2.841	2.841
280778	1	2.24	2.375	2.448	2.764	2.894	2.895	3.08	3.209
405781	1	2.379	2.387	2.547	2.668	2.745	2.84	3.006	3.096
	2	2.323	2.356	2.55	2.624	2.748	2.831	2.946	3.129
	3	2.471	2.514	2.561	2.646	2.677	2.886	2.932	3.043
409543	1	2.372	2.44	2.47	2.636	2.859	2.934	3.032	3.069
33	2	2.438	2.483	2.606	2.629	2.671	2.747	2.786	2.988	3.135
1123	1	2.492	2.555	2.581	2.63	2.725	2.727	2.733	2.756	3.14
4119	3	2.395	2.395	2.395	2.804	2.804	2.804	3.211	3.211	3.211
	4	2.41	2.41	2.41	2.849	2.849	2.849	3.204	3.204	3.204
	5	2.411	2.411	2.411	2.82	2.82	2.82	3.172	3.172	3.172
	6	2.44	2.44	2.44	2.733	2.733	2.733	3.231	3.231	3.231
	7	2.508	2.508	2.508	2.823	2.823	2.823	2.918	2.918	2.918
20500	1	2.482	2.482	2.482	2.746	2.746	2.746	2.912	2.912	2.912
35360	1	2.532	2.532	2.583	2.711	2.711	2.846	2.846	3.041	3.041
36554	1	2.594	2.659	2.659	2.678	2.678	2.716	2.716	2.765	2.765
37177	1	2.376	2.484	2.557	2.609	2.762	2.937	2.962	3.082	3.085
39850	1	2.395	2.521	2.586	2.645	2.764	2.802	2.83	2.996	3.033
40920	1	2.532	2.553	2.571	2.592	2.645	2.677	2.688	2.808	3.081
50945	1	2.281	2.37	2.727	2.74	2.775	3.03	3.1	3.165	3.168
61441	2	2.543	2.543	2.552	2.7	2.7	2.799	2.908	2.908	3.042
62382	2	2.61	2.616	2.69	2.704	2.721	2.762	2.785	2.931	3.179
65240	1	2.494	2.494	2.494	2.833	2.833	2.833	2.956	2.956	2.956
65805	1	2.455	2.455	2.455	2.85	2.85	2.85	2.982	2.982	2.982
68172	2	2.329	2.629	2.629	2.81	2.932	2.932	2.988	2.988	3.048
69218	8	2.534	2.588	2.604	2.618	2.72	2.813	2.83	2.864	2.99
69960	1	2.496	2.496	2.496	2.733	2.734	2.733	2.942	2.942	2.942
69961	1	2.396	2.536	2.537	2.68	2.727	2.731	2.797	2.937	3.115
	2	2.466	2.538	2.607	2.661	2.686	2.72	2.81	3.009	3.184
79141	1	2.377	2.486	2.486	2.674	2.674	2.931	3.067	3.128	3.128
81588	1	2.453	2.502	2.502	2.69	2.701	2.701	2.796	3.195	3.195
87518	1	2.511	2.511	2.511	2.72	2.72	2.72	2.942	2.942	2.942
87543	1	2.372	2.472	2.623	2.667	2.751	2.819	2.882	2.935	2.988
87752	1	2.462	2.462	2.462	2.834	2.834	2.834	3.143	3.143	3.143
87857	3	2.341	2.624	2.643	2.843	2.904	2.96	2.971	3.073	3.08
	4	2.528	2.587	2.624	2.662	2.764	2.867	2.89	2.903	2.944
89890	2	2.566	2.566	2.589	2.693	2.693	2.829	2.873	2.88	2.88
94525	1	2.38	2.561	2.697	2.715	2.75	2.806	2.808	2.897	3.011
98376	1	2.533	2.533	2.644	2.644	2.806	2.877	2.877	3.044	3.044
98703	2	2.561	2.561	2.561	2.659	2.659	2.659	2.944	2.944	2.944
99746	2	2.452	2.452	2.452	2.852	2.852	2.852	2.95	2.95	2.95
100296	2	2.353	2.482	2.718	2.727	2.787	2.814	2.827	2.857	3.012
155324	2	2.427	2.521	2.537	2.719	2.781	2.785	2.881	2.952	3.079
160601	1	2.483	2.483	2.483	2.729	2.729	2.729	2.945	2.945	2.945
203075	1	2.556	2.556	2.556	2.678	2.678	2.678	2.895	2.895	2.895
404328	1	2.506	2.541	2.6	2.691	2.737	2.76	2.797	2.826	2.88
60893	1	2.509	2.509	2.676	2.676	2.818	2.818	2.829	2.829	2.964	2.964
66379	1	2.538	2.538	2.599	2.599	2.654	2.654	2.968	2.968	3.098	3.098
69218	7	2.464	2.557	2.657	2.679	2.718	2.895	2.899	2.968	3.148	3.225
79141	2	2.291	2.421	2.421	2.959	2.959	2.976	3.045	3.045	3.141	3.141
87820	1	2.575	2.606	2.663	2.703	2.732	2.732	2.865	3.01	3.117	3.215
92609	1	2.609	2.61	2.654	2.654	2.732	2.732	2.91	2.91	3.009	3.009
95385	2	2.496	2.564	2.564	2.717	2.777	2.777	2.882	2.882	3.001	3.001
95653	1	2.481	2.481	2.481	2.632	2.935	2.935	2.935	2.935	2.935	2.935
100260	1	2.54	2.62	2.662	2.662	2.711	2.711	2.775	3.13	3.13	3.222
154273	1	2.596	2.605	2.649	2.649	2.729	2.729	2.909	2.909	3.012	3.012
159430	1	2.666	2.666	2.684	2.684	2.717	2.717	2.803	2.819	2.819	2.824
162088	2	2.462	2.54	2.616	2.659	2.768	2.806	2.853	3.021	3.068	3.113
280763	1	2.402	2.519	2.568	2.698	2.733	2.788	2.826	2.958	3.126	3.261
415284	2	2.353	2.364	2.784	2.784	2.844	2.844	2.953	2.953	3.059	3.059
60908	1	2.401	2.618	2.618	2.845	2.845	2.85	2.851	3.011	3.011	3.015	3.015
60909	1	2.488	2.592	2.592	2.847	2.847	2.916	2.916	2.922	2.922	3.015	3.015
76869	1	2.55	2.55	2.625	2.661	2.843	2.843	2.852	2.952	2.952	3.163	3.163
152567	1	2.579	2.579	2.639	2.639	2.688	2.9	2.964	3.117	3.117	3.168	3.168
372	1	2.783	2.783	2.783	2.783	2.789	2.789	2.789	2.789	2.808	2.808	2.808	2.808
1937	1	2.773	2.773	2.773	2.773	2.773	2.773	2.773	2.773	2.773	2.773	2.773	2.773
2381	1	2.827	2.827	2.827	2.827	2.827	2.827	2.827	2.827	2.827	2.827	2.827	2.827
8284	1	2.837	2.837	2.837	2.837	2.848	2.848	2.848	2.848	2.855	2.855	2.855	2.855
48205	1	2.709	2.709	2.709	2.709	2.709	2.709	2.973	2.973	2.973	2.973	2.973	2.973
62698	1	2.748	2.748	2.748	2.748	2.748	2.748	2.869	2.869	2.869	2.869	2.869	2.869
68352	1	2.649	2.649	2.649	2.806	2.806	2.806	2.89	2.89	2.89	2.949	2.949	2.949
68999	1	2.772	2.772	2.772	2.772	2.772	2.772	2.79	2.79	2.79	2.79	2.79	2.79
84276	1	2.478	2.478	2.478	2.9	2.9	2.9	2.9	2.9	2.9	3.132	3.132	3.132
94530	1	2.679	2.679	2.679	2.679	2.679	2.679	3.055	3.055	3.055	3.055	3.055	3.055
100441	1	2.784	2.784	2.784	2.784	2.784	2.784	2.846	2.846	2.846	2.846	2.846	2.846
162088	1	2.555	2.609	2.612	2.747	2.747	2.862	2.895	2.897	2.939	3.144	3.188	3.2
166302	1	2.726	2.726	2.726	2.726	2.726	2.726	2.993	2.993	2.993	2.993	2.993	2.993
166303	1	2.732	2.732	2.732	2.732	2.732	2.732	2.938	2.938	2.938	2.938	2.938	2.938
405782	1	2.832	2.832	2.832	2.832	2.832	2.832	2.832	2.832	2.832	2.832	2.832	2.832
407803	1	2.86	2.86	2.86	2.86	2.86	2.86	2.86	2.86	2.86	2.86	2.86	2.86
415707	1	2.751	2.751	2.751	2.751	2.751	2.751	2.82	2.82	2.82	2.82	2.82	2.82
