# Supplementary material for: Bond-length distributions for ions bonded to oxygen: metalloids and post-transition metals
Source: Acta Crystallogr B Struct Sci Cryst Eng Mater. 2018 Jan 12;74(Pt 1):63–78. doi: 10.1107/S2052520617017437 (PMC5798398; doi:10.1107/S2052520617017437)
Supplement: Supplementary file 12 [file b-74-00063-sup12.txt]

ICSD_#	Ion_#	Bond 1	Bond 2	Bond 3	Bond 4	Bond 5	Bond 6
38350	1	2.059	2.059	2.063	2.063
74859	1	1.998	2.062	2.068	2.074
37084	1	2.048	2.065	2.119	2.178	2.324
28	1	2.069	2.069	2.186	2.186	2.192	2.192
35182	1	2.141	2.141	2.141	2.141	2.204	2.204
35405	2	2.126	2.126	2.193	2.193	2.193	2.193
35429	1	2.161	2.161	2.163	2.163	2.211	2.211
36629	1	2.106	2.106	2.237	2.237	2.237	2.237
47104	1	2.182	2.182	2.182	2.182	2.182	2.182
62036	1	2.15	2.15	2.15	2.15	2.165	2.165
92466	1	2.158	2.158	2.158	2.158	2.158	2.158
415268	1	2.118	2.118	2.176	2.176	2.219	2.219
