# Supplementary material for: Bond-length distributions for ions bonded to oxygen: metalloids and post-transition metals
Source: Acta Crystallogr B Struct Sci Cryst Eng Mater. 2018 Jan 12;74(Pt 1):63–78. doi: 10.1107/S2052520617017437 (PMC5798398; doi:10.1107/S2052520617017437)
Supplement: Supplementary file 13 [file b-74-00063-sup13.txt]

ICSD_#	Ion_#	Bond 1	Bond 2	Bond 3	Bond 4	Bond 5	Bond 6	Bond 7	Bond 8	Bond 9
279579	1	1.923	1.923	1.923
279580	1	1.928	1.928	1.928
280310	1	1.936	1.936	1.936
411212	1	1.899	1.899	1.944
	2	1.899	1.899	1.95
412330	1	1.965	1.976	1.982
16387	1	1.954	1.98	2.115	2.279
	2	1.998	2.036	2.12	2.273
	3	1.931	1.969	2.186	2.216
22502	1	1.938	1.938	2.249	2.249
59329	1	1.954	1.954	2.168	2.168
411214	1	1.958	1.958	2.188	2.188
411216	1	1.957	1.957	2.179	2.179
412329	1	1.986	1.988	1.991	2.534
	2	1.951	1.985	2.021	2.527
	3	1.977	1.985	2.043	2.479
412330	4	1.898	1.958	2.172	2.216
	5	1.902	1.973	2.146	2.279
	9	1.921	1.959	2.089	2.341
414454	9	1.949	1.968	2.012	2.565
	10	1.95	1.953	1.98	2.596
26555	2	2	2.091	2.161	2.193	2.476
91332	3	1.973	2.018	2.203	2.236	2.873
240207	1	1.984	2.021	2.024	2.507	2.612
411346	3	1.945	1.975	2.116	2.28	2.709
	4	2.038	2.113	2.147	2.296	2.301
414454	4	1.969	1.995	2.158	2.292	2.891
415841	4	1.956	1.962	1.969	2.953	2.963
965	1	1.963	1.973	2.121	2.334	3.141	3.216
1944	1	1.977	1.977	1.977	2.918	2.918	2.918
4459	1	1.917	1.988	1.988	2.908	3.391	3.391
22502	2	1.998	1.998	1.998	2.814	2.814	2.814
26555	1	1.98	1.996	2.143	2.232	2.947	3.07
55721	1	1.973	1.973	1.973	3.272	3.272	3.272
240206	1	1.978	1.978	1.978	2.902	2.902	2.902
411346	5	1.978	2.033	2.203	2.253	2.671	2.956
414454	1	1.975	2.009	2.033	2.655	2.68	2.861
	2	1.951	1.997	2.039	2.664	2.842	2.998
	7	1.968	2.031	2.052	2.525	2.682	2.916
415841	3	1.935	1.985	1.985	2.831	2.976	3.047
23316	1	1.975	2.016	2.174	2.174	3.037	3.037	3.057
39292	1	1.992	2.003	2.135	2.394	2.681	3.146	3.266
	2	1.967	2.041	2.051	2.546	2.572	3.156	3.164
80553	1	1.99	2.013	2.167	2.333	2.606	2.964	3.042
91332	1	1.985	2.014	2.134	2.346	2.725	2.85	3.228
	2	1.958	2.084	2.098	2.533	2.651	2.976	3.099
100340	3	2.004	2.036	2.038	2.518	2.718	2.994	3.112
80959	1	2.009	2.009	2.208	2.208	2.983	2.983	3.151	3.151
88619	2	2.026	2.026	2.212	2.212	2.94	2.94	3.03	3.03
100340	4	1.976	2.08	2.193	2.231	2.91	2.957	3.301	3.362
410039	2	2.022	2.022	2.264	2.264	2.89	2.89	3.099	3.099
95735	1	1.981	1.981	1.981	2.909	2.909	2.909	3.385	3.385	3.385
