# Supplementary material for: Bond-length distributions for ions bonded to oxygen: metalloids and post-transition metals
Source: Acta Crystallogr B Struct Sci Cryst Eng Mater. 2018 Jan 12;74(Pt 1):63–78. doi: 10.1107/S2052520617017437 (PMC5798398; doi:10.1107/S2052520617017437)
Supplement: Supplementary file 14 [file b-74-00063-sup14.txt]

ICSD_#	Ion_#	Bond 1	Bond 2	Bond 3	Bond 4	Bond 5	Bond 6
1422	1	1.894	1.912	1.914	2.043	2.085	2.102
1432	1	1.966	1.966	1.966	1.966	1.966	1.966
2279	1	1.979	1.979	1.979	1.988	1.988	1.988
	2	2.034	2.034	2.034	2.037	2.037	2.037
8040	1	1.965	1.965	1.965	1.965	1.965	1.965
9782	1	1.946	1.947	1.958	1.976	2.037	2.057
12137	1	2.022	2.022	2.049	2.049	2.054	2.054
14050	2	1.95	1.95	1.965	1.965	2.041	2.041
20907	1	1.947	1.948	1.968	2.005	2.046	2.064
30992	1	1.939	1.939	1.994	1.994	1.994	1.994
31268	1	1.977	1.977	1.979	1.979	2.001	2.042
35137	1	1.945	1.945	1.958	1.958	1.987	1.987
35161	1	1.961	1.961	1.961	2.028	2.028	2.028
35162	1	1.978	1.978	1.978	2.026	2.026	2.026
39463	1	1.954	1.956	1.96	1.976	1.988	1.996
	2	1.947	1.959	1.959	1.965	1.986	1.992
39567	1	1.97	1.97	1.988	1.988	1.988	1.988
	2	1.953	1.953	1.962	1.962	2.004	2.004
39574	1	1.964	1.964	1.967	1.967	2.009	2.009
39586	1	1.943	1.965	1.971	1.977	1.982	2.014
	2	1.938	1.95	1.97	1.98	2	2.005
39646	1	1.928	1.928	1.98	1.98	1.983	1.983
39689	1	1.939	1.939	1.975	1.975	1.991	1.991
39788	1	1.956	1.969	1.972	1.973	1.981	1.993
	2	1.949	1.951	1.961	1.973	1.984	2.01
39789	1	1.925	1.957	1.962	1.969	1.987	2.013
	2	1.923	1.945	1.957	1.986	1.997	2.006
39791	1	1.901	1.901	1.972	1.972	1.982	1.982
	2	1.957	1.957	1.96	1.96	1.968	1.968
40646	1	1.98	1.98	1.98	1.98	1.98	1.98
50040	1	1.988	1.988	1.988	1.988	1.988	1.988
51392	1	1.947	1.961	1.98	1.988	2.012	2.076
55720	1	2	2	2	2	2.011	2.011
	2	1.905	1.951	1.973	1.99	1.99	2.005
55721	2	1.968	1.968	1.968	1.968	1.969	1.969
56869	1	1.943	1.95	1.953	2.014	2.019	2.038
	2	1.922	1.95	1.959	1.992	1.996	2.062
59324	1	1.913	1.928	1.97	1.974	1.981	2.031
	2	1.917	1.917	1.953	1.992	1.996	2.08
61388	1	1.916	1.934	1.939	1.958	2.022	2.043
	2	1.93	1.934	1.966	1.973	2.019	2.036
	3	1.938	1.954	1.969	1.976	1.994	2.048
	4	1.909	1.935	1.949	1.992	2.018	2.077
61788	1	1.951	1.951	1.951	1.951	1.951	1.951
62166	1	1.944	1.944	1.944	1.944	2.014	2.014
62399	1	1.967	1.967	1.971	1.971	1.974	1.974
63133	1	1.943	1.943	1.969	1.969	2.065	2.065
	2	1.944	1.956	1.985	1.992	2.016	2.037
63271	1	1.926	1.952	1.973	1.974	1.98	2.045
65021	1	1.954	1.966	1.977	1.979	2.006	2.012
66354	1	1.929	1.933	1.942	1.965	1.981	2.001
	2	1.941	1.948	1.964	1.968	1.982	1.987
66535	1	1.929	1.953	1.965	1.971	1.975	1.988
	2	1.939	1.954	1.962	1.969	1.97	1.98
	3	1.952	1.961	1.961	1.969	1.973	1.98
68559	1	1.928	1.932	1.938	1.946	2.008	2.04
	2	1.916	1.916	1.972	1.972	2.018	2.025
	3	1.929	1.929	1.974	1.974	2.014	2.068
69429	1	1.946	1.954	1.958	1.961	1.985	1.991
	2	1.947	1.959	1.961	1.961	1.969	1.998
69785	1	1.927	1.95	1.961	1.963	1.969	1.983
71343	1	1.976	1.976	1.976	1.976	2.045	2.045
	2	1.983	1.983	1.985	1.985	2.02	2.02
71933	1	1.948	1.952	1.957	1.959	1.991	2.02
72428	1	1.957	1.957	1.957	1.957	2.008	2.008
72874	1	1.923	1.944	1.952	1.952	2.009	2.009
72875	1	1.93	1.933	1.947	1.948	1.971	2.026
	2	1.943	1.964	1.966	1.969	2.026	2.056
78416	1	1.972	1.972	1.972	2.005	2.005	2.005
78494	1	1.914	1.914	1.949	1.949	2.039	2.039
	2	1.959	1.975	1.977	1.985	2.006	2.016
79365	1	1.916	1.931	1.951	1.954	1.962	2.068
	2	1.92	1.92	1.953	1.953	2.012	2.012
	3	1.936	1.936	1.966	1.966	2.011	2.021
79380	1	1.932	1.94	1.954	1.977	1.996	2.025
	2	1.909	1.928	1.963	1.969	1.979	2.017
79381	1	1.906	1.913	1.92	1.979	1.996	2.032
	2	1.936	1.953	1.97	1.987	1.994	2.027
80821	1	1.977	1.977	1.982	1.982	1.994	1.994
81387	1	1.989	1.989	1.989	1.989	1.989	1.989
82741	1	1.966	1.966	1.966	2.052	2.052	2.052
	2	1.938	1.938	1.938	1.973	1.973	1.973
	3	1.977	1.977	1.977	2.006	2.006	2.006
	4	1.964	1.964	1.964	2.024	2.024	2.024
	5	1.957	1.957	1.957	1.986	1.986	1.986
	6	1.956	1.956	1.956	1.992	1.992	1.992
	7	1.963	1.968	1.976	2.019	2.034	2.049
	8	1.901	1.954	1.961	1.964	1.974	2.013
86097	1	1.96	1.966	1.966	1.97	1.97	1.974
86098	1	1.956	1.957	1.957	1.964	1.964	1.964
86099	1	1.956	1.961	1.963	1.965	1.969	1.969
86100	1	1.932	1.947	1.948	1.959	1.962	1.998
87427	1	1.964	1.964	1.964	1.964	2.08	2.08
	2	1.96	1.96	1.968	1.968	2.084	2.101
88619	1	1.959	1.959	1.965	1.965	2.004	2.004
89819	1	1.972	1.972	1.972	1.978	1.978	1.978
	2	1.972	1.972	1.972	1.976	1.976	1.976
	3	1.968	1.968	1.968	1.977	1.977	1.977
	4	1.966	1.966	1.966	1.992	1.992	1.992
	5	1.972	1.972	1.972	1.988	1.988	1.988
	6	1.963	1.963	1.963	1.99	1.99	1.99
	7	1.975	1.976	1.978	1.98	1.982	1.988
	8	1.968	1.968	1.974	1.979	1.992	1.993
89820	1	1.967	1.967	1.967	1.979	1.979	1.979
	2	1.97	1.97	1.97	1.972	1.972	1.972
	3	1.973	1.973	1.973	1.977	1.977	1.977
	4	1.961	1.961	1.961	1.995	1.995	1.995
	5	1.969	1.969	1.969	1.996	1.996	1.996
	6	1.968	1.968	1.968	1.994	1.994	1.994
	7	1.964	1.965	1.967	1.991	1.996	2.001
	8	1.961	1.972	1.979	1.982	1.983	1.991
92821	1	1.968	1.968	1.968	1.972	1.972	1.972
92983	1	1.972	1.972	1.972	2.021	2.021	2.021
96612	1	1.947	1.947	1.976	1.976	2.006	2.006
99594	1	1.959	1.959	1.981	1.981	1.989	1.989
100823	1	1.959	1.959	1.979	1.979	2.004	2.004
100851	1	1.939	1.939	1.976	1.976	2.005	2.005
156181	1	1.98	1.98	1.98	1.98	1.98	1.98
156736	1	1.945	1.945	1.974	1.974	2.004	2.004
	3	1.951	1.955	1.959	1.961	1.964	1.97
157492	1	1.929	1.959	1.982	1.997	2.004	2.016
	2	1.965	1.965	1.973	1.973	2.016	2.016
	3	1.917	1.917	1.991	1.991	2.046	2.046
170764	1	1.997	1.997	1.997	1.997	1.997	1.997
200984	1	1.963	1.963	1.999	1.999	2.007	2.007
201060	1	1.947	1.954	1.956	1.97	1.985	1.991
	2	1.923	1.924	1.97	1.976	2.018	2.096
	3	1.898	1.949	1.968	1.987	1.998	2.031
	5	1.902	1.955	1.97	1.993	2.031	2.063
	6	1.937	1.945	1.949	1.964	1.974	1.986
	7	1.922	1.946	1.976	1.984	1.997	2.051
201743	1	1.903	1.903	1.985	1.985	1.992	1.992
201788	1	1.956	1.956	1.992	1.992	2.021	2.021
202319	1	1.965	1.978	1.984	1.995	2.013	2.02
	2	1.961	1.961	1.961	1.997	1.997	1.997
	3	1.965	1.965	1.965	1.972	1.972	1.972
	4	1.973	1.973	1.973	1.988	1.988	1.988
202592	1	1.944	1.944	1.944	1.944	2.014	2.014
202684	1	1.915	1.928	1.936	1.945	1.946	1.953
202685	1	1.907	1.908	1.927	1.943	1.957	1.995
202690	1	1.95	1.95	1.95	1.95	1.95	1.95
	2	1.926	1.926	1.926	1.945	1.945	1.945
	3	1.918	1.918	1.925	1.925	1.962	1.962
	4	1.906	1.933	1.934	1.941	1.953	1.971
202813	1	1.951	1.951	1.951	1.951	1.951	1.951
245019	1	1.937	1.965	1.986	2.003	2.006	2.016
245046	1	1.929	1.934	1.976	1.991	2.036	2.045
245047	1	1.942	1.966	1.987	2.001	2.003	2.014
245048	1	1.937	1.965	1.99	1.992	2.011	2.016
245049	1	1.941	1.962	1.993	2	2.009	2.021
250160	1	1.966	1.966	2.007	2.007	2.032	2.032
279592	1	1.929	1.929	2.003	2.003	2.047	2.047
280867	1	1.948	1.948	2.047	2.047	2.091	2.091
280883	1	1.925	1.925	2.03	2.03	2.061	2.061
411501	1	1.94	1.953	1.989	1.989	2.018	2.098
	2	1.963	1.966	1.971	1.981	1.985	1.993
	3	1.933	1.948	1.949	1.967	2.027	2.049
	4	1.923	1.945	1.956	1.972	2.019	2.045
