# Supplementary material for: Bond-length distributions for ions bonded to oxygen: metalloids and post-transition metals
Source: Acta Crystallogr B Struct Sci Cryst Eng Mater. 2018 Jan 12;74(Pt 1):63–78. doi: 10.1107/S2052520617017437 (PMC5798398; doi:10.1107/S2052520617017437)
Supplement: Supplementary file 15 [file b-74-00063-sup15.txt]

ICSD_#	Ion_#	Bond 1	Bond 2	Bond 3	Bond 4	Bond 5	Bond 6
18	1	1.617	1.618	1.632	1.688
	2	1.607	1.622	1.624	1.674
32	1	1.618	1.631	1.632	1.635
162	1	1.593	1.602	1.609	1.641
	2	1.596	1.616	1.623	1.629
163	1	1.609	1.627	1.632	1.666
	2	1.614	1.622	1.644	1.656
600	1	1.594	1.626	1.638	1.657
	3	1.598	1.623	1.633	1.639
628	1	1.604	1.604	1.604	1.604
828	1	1.562	1.569	1.587	1.641
853	1	1.592	1.592	1.678	1.681
855	1	1.617	1.618	1.633	1.648
	2	1.589	1.616	1.642	1.652
	3	1.602	1.613	1.637	1.646
	4	1.613	1.619	1.624	1.633
	5	1.577	1.623	1.651	1.662
905	1	1.576	1.615	1.627	1.641
	2	1.565	1.621	1.629	1.645
	3	1.576	1.628	1.629	1.643
	4	1.566	1.621	1.634	1.64
947	1	1.62	1.636	1.638	1.643
1136	4	1.597	1.598	1.614	1.62
1148	1	1.608	1.627	1.627	1.654
1149	1	1.588	1.617	1.636	1.676
1443	1	1.6	1.616	1.635	1.646
	2	1.608	1.616	1.626	1.631
1444	1	1.61	1.62	1.637	1.65
	2	1.617	1.619	1.621	1.627
1449	1	1.639	1.639	1.639	1.639
1510	1	1.59	1.607	1.62	1.62
1526	1	1.593	1.616	1.645	1.665
	2	1.594	1.62	1.673	1.674
1527	1	1.59	1.618	1.649	1.66
	2	1.591	1.625	1.674	1.68
1533	1	1.636	1.636	1.636	1.636
1614	1	1.583	1.619	1.628	1.635
1615	1	1.635	1.635	1.635	1.635
1850	1	1.64	1.641	1.643	1.647
1860	1	1.604	1.617	1.625	1.627
2282	1	1.593	1.605	1.622	1.658
	2	1.596	1.604	1.607	1.677
2425	1	1.628	1.629	1.638	1.643
4230	1	1.626	1.626	1.626	1.636
4335	1	1.607	1.615	1.623	1.626
4336	3	1.623	1.627	1.636	1.641
4339	1	1.602	1.612	1.616	1.64
	2	1.601	1.616	1.633	1.645
	3	1.613	1.615	1.623	1.659
	4	1.595	1.627	1.632	1.662
	5	1.595	1.632	1.639	1.655
	6	1.575	1.631	1.636	1.656
4347	1	1.62	1.62	1.62	1.62
4350	1	1.597	1.603	1.611	1.669
4362	1	1.571	1.623	1.624	1.633
	2	1.578	1.619	1.622	1.63
	3	1.58	1.614	1.626	1.632
	4	1.581	1.627	1.633	1.635
4369	1	1.573	1.626	1.627	1.662
4371	1	1.616	1.637	1.637	1.661
4372	1	1.597	1.616	1.649	1.662
	2	1.59	1.616	1.646	1.666
4374	1	1.602	1.611	1.657	1.659
	2	1.583	1.627	1.649	1.66
4378	1	1.594	1.603	1.657	1.671
8188	1	1.585	1.613	1.622	1.679
	2	1.597	1.604	1.633	1.638
	3	1.582	1.614	1.649	1.654
8237	1	1.618	1.629	1.632	1.632
8238	1	1.62	1.631	1.645	1.659
9644	1	1.581	1.613	1.649	1.663
	2	1.595	1.614	1.658	1.683
9782	1	1.605	1.613	1.667	1.672
10082	1	1.616	1.622	1.622	1.625
10114	1	1.6	1.621	1.656	1.667
10115	1	1.595	1.613	1.648	1.658
10120	1	1.605	1.619	1.645	1.655
	2	1.585	1.618	1.648	1.669
10397	1	1.59	1.606	1.638	1.667
10502	1	1.591	1.596	1.647	1.651
	2	1.595	1.599	1.64	1.658
	3	1.578	1.634	1.635	1.639
	4	1.588	1.613	1.624	1.666
	5	1.566	1.622	1.645	1.653
	6	1.58	1.626	1.639	1.643
	7	1.596	1.621	1.631	1.64
10507	1	1.609	1.653	1.653	1.662
12123	1	1.611	1.611	1.611	1.611
12127	1	1.615	1.636	1.64	1.69
12130	1	1.598	1.612	1.627	1.641
	2	1.607	1.607	1.612	1.649
	3	1.598	1.606	1.651	1.663
15545	1	1.62	1.62	1.621	1.621
15551	1	1.607	1.614	1.638	1.657
15618	1	1.623	1.625	1.631	1.652
	2	1.611	1.629	1.637	1.649
15619	1	1.631	1.633	1.635	1.637
17036	1	1.648	1.648	1.648	1.648
17044	1	1.582	1.601	1.666	1.682
17045	1	1.586	1.603	1.659	1.68
17050	1	1.63	1.642	1.642	1.642
	2	1.61	1.626	1.626	1.642
17053	1	1.587	1.611	1.646	1.665
	2	1.588	1.618	1.675	1.678
17054	1	1.597	1.623	1.635	1.654
	2	1.599	1.622	1.665	1.667
17055	1	1.604	1.612	1.636	1.652
	2	1.603	1.619	1.663	1.667
17057	1	1.594	1.603	1.607	1.635
	2	1.61	1.612	1.622	1.625
	3	1.579	1.617	1.623	1.637
	4	1.598	1.611	1.614	1.615
17064	1	1.616	1.622	1.626	1.675
20095	1	1.608	1.615	1.624	1.63
	2	1.602	1.611	1.628	1.63
	3	1.607	1.613	1.627	1.637
	4	1.605	1.606	1.622	1.639
	5	1.604	1.606	1.624	1.638
	6	1.599	1.607	1.629	1.635
20147	1	1.596	1.61	1.627	1.655
	2	1.592	1.602	1.641	1.68
	3	1.594	1.608	1.645	1.656
20148	1	1.604	1.618	1.647	1.649
	2	1.624	1.624	1.624	1.649
	3	1.628	1.631	1.638	1.639
20149	1	1.591	1.634	1.637	1.642
	2	1.607	1.621	1.629	1.644
20156	1	1.6	1.623	1.635	1.668
	2	1.6	1.626	1.671	1.677
20161	1	1.617	1.629	1.658	1.67
20164	1	1.601	1.622	1.631	1.647
	2	1.611	1.611	1.629	1.664
	3	1.597	1.605	1.659	1.66
20167	1	1.623	1.623	1.628	1.628
	2	1.587	1.587	1.648	1.651
20199	1	1.6	1.618	1.646	1.646
20205	1	1.63	1.63	1.63	1.63
20213	1	1.604	1.633	1.645	1.645
20214	1	1.645	1.645	1.645	1.645
20257	1	1.6	1.607	1.64	1.642
20267	1	1.585	1.597	1.638	1.645
	2	1.584	1.589	1.642	1.649
	3	1.583	1.59	1.639	1.653
20340	1	1.613	1.62	1.621	1.629
20391	1	1.603	1.607	1.607	1.655
20495	1	1.607	1.613	1.644	1.651
20547	1	1.607	1.607	1.607	1.611
20639	1	1.601	1.619	1.621	1.681
	2	1.607	1.612	1.629	1.664
20643	1	1.603	1.604	1.604	1.699
	2	1.576	1.638	1.646	1.646
	3	1.621	1.633	1.647	1.655
	4	1.587	1.604	1.606	1.661
20646	1	1.584	1.611	1.641	1.65
	2	1.615	1.626	1.63	1.63
20648	1	1.605	1.629	1.636	1.643
20683	1	1.622	1.624	1.629	1.635
20687	1	1.597	1.612	1.684	1.711
	2	1.59	1.61	1.638	1.641
	3	1.604	1.634	1.662	1.666
20768	1	1.572	1.624	1.646	1.646
	2	1.573	1.622	1.639	1.643
20779	1	1.617	1.637	1.637	1.657
20780	1	1.619	1.64	1.64	1.659
20781	1	1.618	1.638	1.638	1.657
20795	1	1.613	1.627	1.632	1.635
20798	1	1.591	1.593	1.65	1.656
	2	1.592	1.608	1.657	1.664
20804	1	1.565	1.618	1.648	1.648
20817	1	1.596	1.626	1.632	1.642
	2	1.584	1.611	1.639	1.656
20821	1	1.573	1.628	1.636	1.639
	2	1.562	1.648	1.651	1.659
20837	1	1.598	1.6	1.66	1.666
20861	1	1.603	1.617	1.623	1.642
20905	1	1.6	1.619	1.624	1.668
23019	1	1.563	1.623	1.632	1.659
	2	1.58	1.623	1.627	1.647
	3	1.598	1.627	1.636	1.636
	4	1.591	1.596	1.623	1.623
23020	1	1.583	1.638	1.641	1.646
	2	1.57	1.607	1.632	1.646
	3	1.577	1.598	1.608	1.608
	4	1.605	1.611	1.611	1.62
23023	1	1.605	1.609	1.623	1.666
23373	1	1.581	1.593	1.611	1.644
25103	1	1.602	1.631	1.633	1.634
26323	1	1.603	1.625	1.627	1.703
26329	1	1.618	1.636	1.636	1.651
26374	1	1.614	1.637	1.637	1.655
26375	1	1.625	1.633	1.633	1.653
26376	1	1.619	1.64	1.64	1.658
26553	1	1.586	1.594	1.658	1.671
	3	1.594	1.596	1.659	1.659
	4	1.565	1.594	1.666	1.672
	5	1.57	1.581	1.657	1.67
	6	1.582	1.588	1.665	1.669
26908	1	1.601	1.621	1.644	1.677
	2	1.593	1.613	1.643	1.651
	3	1.599	1.626	1.639	1.651
	4	1.602	1.617	1.645	1.651
	5	1.591	1.62	1.651	1.669
28046	1	1.635	1.635	1.635	1.635
	2	1.608	1.639	1.644	1.674
	3	1.599	1.622	1.633	1.661
28549	1	1.597	1.61	1.668	1.686
28551	1	1.585	1.601	1.666	1.687
29413	1	1.589	1.613	1.639	1.64
	2	1.59	1.614	1.646	1.651
	3	1.587	1.611	1.643	1.656
	4	1.596	1.619	1.635	1.661
	5	1.596	1.6	1.621	1.675
	6	1.592	1.613	1.633	1.639
	7	1.59	1.608	1.63	1.633
	8	1.583	1.61	1.631	1.639
	9	1.585	1.625	1.636	1.666
	10	1.595	1.625	1.637	1.665
29415	1	1.596	1.626	1.634	1.642
	2	1.594	1.622	1.647	1.65
	3	1.592	1.616	1.643	1.659
	4	1.597	1.609	1.627	1.672
	5	1.597	1.626	1.63	1.632
	6	1.599	1.62	1.631	1.643
	7	1.589	1.616	1.632	1.672
	8	1.599	1.616	1.644	1.646
29443	1	1.62	1.62	1.62	1.62
29448	1	1.583	1.614	1.614	1.614
29449	1	1.587	1.621	1.621	1.621
29527	1	1.617	1.639	1.639	1.658
29528	1	1.617	1.639	1.639	1.656
29530	1	1.618	1.638	1.638	1.656
29551	1	1.612	1.615	1.615	1.619
	2	1.583	1.605	1.625	1.638
	3	1.612	1.616	1.617	1.625
	4	1.592	1.6	1.612	1.621
30018	1	1.578	1.602	1.602	1.627
30521	1	1.586	1.623	1.627	1.641
30676	1	1.596	1.617	1.644	1.659
	2	1.588	1.623	1.668	1.672
30691	1	1.612	1.615	1.637	1.672
	2	1.602	1.607	1.637	1.648
30740	1	1.578	1.582	1.615	1.615
30870	1	1.623	1.623	1.627	1.635
	2	1.603	1.603	1.63	1.639
	3	1.619	1.621	1.625	1.625
	4	1.567	1.619	1.632	1.632
30872	1	1.584	1.6	1.62	1.629
30884	1	1.581	1.608	1.642	1.649
	2	1.594	1.619	1.643	1.652
	3	1.606	1.607	1.662	1.664
30892	1	1.568	1.628	1.64	1.64
	2	1.602	1.602	1.65	1.65
30900	1	1.592	1.617	1.626	1.645
	2	1.613	1.617	1.625	1.637
	3	1.598	1.628	1.631	1.631
	4	1.613	1.62	1.621	1.631
30919	1	1.599	1.63	1.649	1.663
	2	1.602	1.629	1.635	1.67
30926	1	1.624	1.633	1.637	1.669
30933	4	1.593	1.606	1.619	1.641
30995	1	1.598	1.632	1.632	1.698
30996	2	1.602	1.61	1.616	1.62
31186	2	1.58	1.619	1.621	1.626
	3	1.583	1.617	1.618	1.632
	4	1.594	1.603	1.617	1.627
	5	1.594	1.618	1.62	1.622
31187	1	1.589	1.601	1.64	1.642
	2	1.617	1.62	1.622	1.672
31201	2	1.592	1.592	1.643	1.66
31202	1	1.579	1.593	1.619	1.627
31212	2	1.616	1.617	1.639	1.653
	3	1.613	1.625	1.67	1.678
	4	1.612	1.621	1.649	1.65
31234	1	1.593	1.617	1.617	1.663
31245	1	1.583	1.593	1.627	1.627
31260	1	1.572	1.628	1.633	1.639
	2	1.573	1.641	1.645	1.649
	3	1.583	1.635	1.635	1.64
31280	1	1.635	1.635	1.635	1.635
	2	1.637	1.637	1.637	1.637
	3	1.619	1.642	1.647	1.677
	4	1.619	1.642	1.647	1.676
	5	1.613	1.621	1.63	1.664
	6	1.597	1.618	1.634	1.655
31306	1	1.598	1.631	1.635	1.654
	2	1.629	1.634	1.645	1.658
31308	1	1.592	1.61	1.61	1.658
32523	1	1.595	1.595	1.644	1.658
	2	1.595	1.595	1.625	1.649
	3	1.593	1.593	1.632	1.652
32678	1	1.61	1.611	1.622	1.693
	2	1.591	1.636	1.645	1.652
33550	1	1.64	1.64	1.64	1.64
33739	1	1.597	1.627	1.638	1.647
	2	1.586	1.629	1.653	1.664
33907	1	1.617	1.626	1.626	1.645
	2	1.634	1.634	1.639	1.662
	3	1.602	1.602	1.608	1.64
33924	1	1.598	1.609	1.61	1.634
	2	1.57	1.601	1.607	1.625
	3	1.572	1.606	1.618	1.618
	4	1.592	1.6	1.607	1.651
34073	1	1.585	1.626	1.629	1.63
	2	1.583	1.621	1.623	1.631
	3	1.58	1.625	1.626	1.629
34075	1	1.601	1.601	1.653	1.653
	2	1.591	1.591	1.67	1.67
	3	1.594	1.598	1.652	1.653
	4	1.592	1.607	1.657	1.658
34100	1	1.586	1.595	1.604	1.604
34159	1	1.592	1.635	1.636	1.659
	2	1.589	1.619	1.636	1.662
	3	1.598	1.621	1.629	1.651
	4	1.601	1.608	1.637	1.651
	5	1.597	1.613	1.639	1.65
	6	1.595	1.618	1.627	1.649
	7	1.598	1.608	1.651	1.66
34162	1	1.59	1.606	1.651	1.662
	2	1.581	1.62	1.668	1.671
34168	1	1.59	1.61	1.637	1.653
	2	1.587	1.61	1.632	1.65
	3	1.602	1.609	1.66	1.667
34206	1	1.621	1.635	1.635	1.656
34208	1	1.618	1.632	1.632	1.653
34209	1	1.582	1.633	1.655	1.655
	2	1.59	1.622	1.622	1.641
	3	1.635	1.638	1.638	1.665
34342	1	1.592	1.612	1.637	1.649
	2	1.597	1.617	1.623	1.645
	3	1.596	1.616	1.617	1.639
	4	1.588	1.621	1.639	1.643
	5	1.6	1.622	1.627	1.657
34564	1	1.57	1.605	1.632	1.676
34565	1	1.62	1.637	1.643	1.649
34580	1	1.619	1.631	1.632	1.66
	2	1.577	1.577	1.657	1.657
34873	1	1.592	1.621	1.634	1.648
	2	1.59	1.616	1.633	1.647
	3	1.604	1.604	1.664	1.665
34877	3	1.626	1.629	1.63	1.633
34881	1	1.578	1.615	1.626	1.631
	2	1.58	1.608	1.623	1.627
34941	1	1.596	1.644	1.644	1.648
	2	1.633	1.633	1.644	1.66
34945	1	1.6	1.626	1.628	1.648
	2	1.606	1.606	1.641	1.653
	3	1.596	1.608	1.672	1.675
34950	1	1.578	1.619	1.621	1.627
	2	1.575	1.622	1.626	1.627
	3	1.582	1.621	1.624	1.627
35169	1	1.634	1.637	1.637	1.642
35675	1	1.618	1.642	1.642	1.656
35692	1	1.582	1.598	1.602	1.602
36042	1	1.603	1.605	1.605	1.63
36049	1	1.598	1.632	1.635	1.657
	2	1.586	1.621	1.637	1.674
	3	1.603	1.619	1.622	1.649
	4	1.603	1.613	1.636	1.644
	5	1.603	1.612	1.633	1.644
	6	1.605	1.613	1.64	1.643
	7	1.599	1.616	1.638	1.644
	8	1.599	1.611	1.628	1.64
	9	1.593	1.62	1.65	1.658
36399	1	1.599	1.599	1.68	1.68
	2	1.604	1.613	1.628	1.686
36566	1	1.569	1.617	1.64	1.651
	2	1.601	1.604	1.639	1.666
	3	1.592	1.619	1.626	1.677
	4	1.621	1.621	1.621	1.621
	5	1.595	1.614	1.628	1.657
36589	1	1.613	1.613	1.647	1.659
37315	1	1.594	1.613	1.642	1.662
38271	1	1.564	1.564	1.671	1.671
	2	1.567	1.603	1.655	1.666
39005	1	1.617	1.636	1.636	1.653
39194	1	1.598	1.629	1.635	1.644
39203	1	1.578	1.584	1.605	1.633
	2	1.626	1.628	1.63	1.687
	3	1.595	1.602	1.621	1.681
39333	5	1.626	1.644	1.65	1.657
	6	1.617	1.645	1.649	1.656
39389	1	1.617	1.621	1.623	1.637
39404	1	1.617	1.641	1.641	1.647
	2	1.621	1.647	1.658	1.658
	3	1.626	1.626	1.653	1.667
39449	1	1.589	1.598	1.657	1.664
	2	1.578	1.627	1.628	1.639
	3	1.595	1.626	1.628	1.63
	4	1.577	1.631	1.65	1.653
39520	1	1.611	1.612	1.613	1.639
	2	1.602	1.609	1.612	1.65
39553	1	1.582	1.614	1.63	1.639
	2	1.583	1.608	1.637	1.641
	3	1.593	1.629	1.634	1.638
	4	1.587	1.626	1.631	1.665
	5	1.593	1.597	1.612	1.639
	6	1.57	1.622	1.64	1.642
39593	1	1.606	1.61	1.658	1.662
	2	1.6	1.606	1.668	1.688
39594	1	1.578	1.6	1.642	1.657
	2	1.591	1.612	1.636	1.646
39627	1	1.59	1.596	1.641	1.66
39638	1	1.589	1.631	1.636	1.647
	2	1.59	1.638	1.647	1.661
	3	1.599	1.626	1.63	1.652
	4	1.619	1.63	1.637	1.663
	5	1.576	1.626	1.631	1.65
	6	1.595	1.624	1.646	1.646
	7	1.596	1.624	1.646	1.647
	8	1.604	1.608	1.655	1.661
	9	1.58	1.622	1.653	1.658
39648	1	1.618	1.621	1.621	1.634
39662	1	1.611	1.612	1.614	1.656
39677	1	1.601	1.604	1.612	1.612
39688	1	1.597	1.624	1.626	1.638
	2	1.586	1.614	1.621	1.626
39697	1	1.598	1.626	1.628	1.642
	2	1.582	1.596	1.625	1.636
	3	1.583	1.621	1.654	1.658
39711	1	1.636	1.641	1.641	1.646
39748	1	1.637	1.652	1.652	1.652
	2	1.625	1.633	1.64	1.652
39749	1	1.607	1.621	1.629	1.633
	2	1.568	1.62	1.65	1.659
39756	1	1.581	1.588	1.644	1.651
39789	1	1.594	1.602	1.631	1.693
	2	1.611	1.627	1.638	1.644
39795	1	1.618	1.631	1.631	1.658
39796	1	1.617	1.631	1.631	1.65
39868	1	1.621	1.624	1.628	1.661
39870	1	1.64	1.641	1.641	1.643
39874	1	1.586	1.591	1.634	1.668
	2	1.587	1.594	1.639	1.64
	3	1.592	1.596	1.636	1.637
39904	1	1.599	1.599	1.599	1.599
39913	1	1.614	1.618	1.622	1.661
40001	1	1.604	1.633	1.637	1.642
40002	1	1.607	1.635	1.636	1.645
40003	1	1.603	1.635	1.637	1.639
40004	1	1.612	1.631	1.635	1.644
40005	1	1.607	1.626	1.634	1.641
40006	1	1.613	1.632	1.638	1.65
40007	1	1.611	1.628	1.632	1.634
40095	1	1.612	1.632	1.64	1.648
40129	1	1.617	1.617	1.617	1.617
40309	1	1.569	1.604	1.628	1.644
	2	1.589	1.596	1.628	1.632
	3	1.574	1.594	1.642	1.646
40451	2	1.583	1.626	1.635	1.642
	3	1.59	1.625	1.635	1.635
	4	1.587	1.62	1.621	1.627
40529	1	1.602	1.602	1.649	1.661
	2	1.624	1.624	1.624	1.672
	3	1.624	1.624	1.65	1.655
40530	1	1.603	1.633	1.648	1.652
	2	1.622	1.626	1.634	1.643
40625	1	1.607	1.625	1.632	1.64
40646	1	1.594	1.594	1.594	1.659
40647	1	1.589	1.608	1.644	1.659
	2	1.587	1.62	1.668	1.674
40651	1	1.596	1.612	1.638	1.657
	2	1.6	1.624	1.666	1.674
40655	1	1.598	1.612	1.638	1.653
	2	1.6	1.619	1.667	1.668
40661	2	1.611	1.629	1.63	1.64
	3	1.574	1.638	1.642	1.659
40683	1	1.639	1.639	1.639	1.639
	2	1.616	1.642	1.645	1.676
	3	1.604	1.62	1.634	1.66
40726	1	1.615	1.635	1.635	1.654
40728	1	1.615	1.635	1.635	1.656
40729	1	1.614	1.635	1.635	1.659
40730	1	1.615	1.636	1.636	1.653
40731	1	1.617	1.637	1.637	1.653
40732	1	1.618	1.636	1.636	1.654
40733	1	1.619	1.637	1.637	1.651
40734	1	1.625	1.633	1.633	1.65
40735	1	1.623	1.636	1.636	1.652
40737	1	1.622	1.633	1.633	1.65
40738	1	1.625	1.637	1.637	1.652
40885	1	1.581	1.599	1.608	1.611
41243	1	1.622	1.625	1.635	1.658
	2	1.599	1.622	1.623	1.628
	3	1.601	1.617	1.639	1.64
	4	1.602	1.619	1.621	1.645
41432	1	1.622	1.641	1.641	1.66
41559	1	1.594	1.618	1.646	1.665
41656	1	1.592	1.613	1.619	1.62
41848	1	1.62	1.624	1.629	1.633
46012	1	1.579	1.61	1.625	1.641
	2	1.586	1.622	1.622	1.641
	3	1.595	1.625	1.628	1.63
47157	1	1.569	1.645	1.657	1.666
49764	1	1.615	1.615	1.615	1.649
	2	1.629	1.629	1.629	1.653
50060	1	1.599	1.612	1.618	1.642
	2	1.605	1.613	1.632	1.634
	3	1.599	1.609	1.63	1.643
50060	1	1.599	1.612	1.618	1.642
	2	1.605	1.613	1.632	1.634
	3	1.599	1.609	1.63	1.643
50064	1	1.608	1.608	1.641	1.658
	2	1.608	1.632	1.647	1.655
50179	1	1.607	1.627	1.63	1.63
50268	2	1.576	1.63	1.641	1.668
50442	1	1.641	1.641	1.644	1.644
50443	1	1.598	1.601	1.632	1.649
	2	1.597	1.606	1.633	1.642
	3	1.609	1.62	1.632	1.653
50444	1	1.565	1.621	1.649	1.658
50527	1	1.635	1.635	1.635	1.635
50618	1	1.631	1.631	1.631	1.631
50620	1	1.632	1.632	1.632	1.632
50622	1	1.635	1.635	1.635	1.635
50624	1	1.634	1.634	1.634	1.634
50626	1	1.647	1.647	1.647	1.647
50628	1	1.646	1.646	1.646	1.646
51313	1	1.591	1.614	1.629	1.64
	2	1.595	1.621	1.63	1.632
	3	1.579	1.618	1.629	1.643
	4	1.589	1.627	1.629	1.636
	5	1.589	1.629	1.634	1.647
	6	1.576	1.616	1.629	1.644
51509	1	1.584	1.606	1.637	1.637
51510	1	1.612	1.629	1.645	1.662
	2	1.617	1.618	1.625	1.655
	3	1.628	1.628	1.65	1.689
52032	1	1.612	1.637	1.641	1.652
	2	1.588	1.605	1.622	1.641
	3	1.584	1.602	1.627	1.646
	4	1.593	1.611	1.631	1.687
53925	1	1.646	1.646	1.646	1.646
54009	1	1.609	1.609	1.609	1.609
54110	1	1.591	1.594	1.619	1.619
54804	1	1.576	1.612	1.635	1.643
54806	1	1.593	1.611	1.639	1.639
	2	1.584	1.627	1.63	1.63
54809	1	1.576	1.589	1.648	1.65
	2	1.583	1.583	1.658	1.658
54869	1	1.617	1.617	1.64	1.646
54880	1	1.574	1.63	1.631	1.635
54885	1	1.605	1.609	1.613	1.614
54886	1	1.606	1.609	1.614	1.616
55305	1	1.597	1.598	1.6	1.633
55859	1	1.595	1.601	1.619	1.653
	2	1.598	1.603	1.644	1.648
	3	1.595	1.616	1.633	1.651
	4	1.594	1.634	1.658	1.671
	5	1.6	1.622	1.636	1.637
	6	1.585	1.606	1.628	1.63
	7	1.598	1.605	1.633	1.643
	8	1.591	1.637	1.651	1.678
56289	1	1.61	1.61	1.614	1.614
	2	1.589	1.589	1.597	1.597
56296	1	1.589	1.589	1.591	1.591
56954	3	1.571	1.595	1.642	1.642
	4	1.597	1.616	1.648	1.648
	5	1.59	1.597	1.654	1.654
	6	1.584	1.593	1.631	1.631
	7	1.594	1.601	1.636	1.656
	8	1.589	1.61	1.631	1.633
56956	3	1.566	1.624	1.641	1.641
	4	1.583	1.612	1.652	1.652
	5	1.577	1.605	1.66	1.66
	6	1.592	1.605	1.635	1.635
	7	1.594	1.604	1.624	1.686
	8	1.597	1.616	1.627	1.646
56958	3	1.587	1.611	1.644	1.644
	4	1.58	1.601	1.646	1.646
	5	1.584	1.604	1.666	1.666
	6	1.59	1.601	1.634	1.634
	7	1.607	1.61	1.63	1.683
	8	1.589	1.611	1.632	1.639
56960	3	1.568	1.592	1.629	1.682
	4	1.596	1.603	1.621	1.67
	5	1.591	1.599	1.643	1.656
	6	1.592	1.622	1.623	1.651
	7	1.599	1.6	1.632	1.66
	8	1.596	1.61	1.642	1.646
	9	1.59	1.61	1.617	1.635
57126	1	1.581	1.593	1.593	1.603
	2	1.592	1.592	1.592	1.592
	3	1.569	1.588	1.601	1.601
	4	1.594	1.596	1.603	1.603
59111	1	1.629	1.629	1.629	1.629
59244	1	1.593	1.624	1.631	1.634
59287	1	1.62	1.622	1.63	1.635
	2	1.621	1.621	1.625	1.645
59308	1	1.58	1.596	1.671	1.679
	2	1.584	1.584	1.666	1.666
59964	1	1.604	1.614	1.639	1.646
60073	1	1.623	1.635	1.646	1.646
60105	1	1.595	1.63	1.638	1.639
60158	1	1.587	1.615	1.635	1.637
	2	1.584	1.613	1.639	1.651
	3	1.587	1.616	1.637	1.656
	4	1.6	1.602	1.622	1.67
	5	1.591	1.615	1.629	1.631
	6	1.589	1.617	1.622	1.634
	7	1.586	1.626	1.627	1.659
	8	1.596	1.623	1.638	1.657
61150	1	1.594	1.642	1.642	1.704
61501	1	1.593	1.619	1.638	1.648
	2	1.589	1.615	1.637	1.657
	3	1.591	1.621	1.629	1.671
	4	1.588	1.607	1.622	1.681
	5	1.591	1.617	1.633	1.634
	6	1.592	1.62	1.628	1.63
	7	1.592	1.619	1.623	1.637
	8	1.591	1.624	1.63	1.66
	9	1.601	1.62	1.635	1.665
61782	1	1.647	1.647	1.647	1.647
62174	1	1.602	1.609	1.627	1.627
62179	1	1.612	1.612	1.615	1.651
62284	1	1.581	1.594	1.642	1.655
	2	1.589	1.592	1.644	1.655
62356	1	1.614	1.625	1.632	1.632
62398	1	1.569	1.629	1.655	1.655
	2	1.588	1.622	1.622	1.625
	3	1.626	1.626	1.653	1.664
62594	1	1.63	1.645	1.648	1.651
62617	2	1.577	1.581	1.614	1.666
62765	1	1.596	1.606	1.653	1.676
62826	1	1.593	1.595	1.629	1.64
	2	1.562	1.595	1.637	1.65
	3	1.58	1.599	1.629	1.648
62827	1	1.584	1.584	1.625	1.625
62912	1	1.58	1.596	1.613	1.675
	2	1.622	1.622	1.638	1.646
63029	1	1.601	1.617	1.626	1.638
	2	1.601	1.617	1.626	1.638
63047	1	1.596	1.609	1.651	1.671
	2	1.587	1.588	1.655	1.655
63238	1	1.639	1.639	1.639	1.639
	3	1.61	1.634	1.65	1.679
	4	1.618	1.633	1.644	1.684
	5	1.591	1.62	1.631	1.663
	6	1.609	1.624	1.628	1.651
63412	1	1.631	1.631	1.634	1.634
63434	1	1.604	1.606	1.615	1.615
63435	1	1.605	1.606	1.613	1.613
63436	1	1.602	1.604	1.616	1.616
63437	1	1.602	1.603	1.615	1.615
63438	1	1.594	1.598	1.621	1.621
63439	1	1.595	1.597	1.621	1.621
63440	1	1.595	1.601	1.617	1.617
63441	1	1.595	1.595	1.621	1.621
63442	1	1.603	1.609	1.611	1.611
63443	1	1.602	1.606	1.612	1.612
63444	1	1.602	1.61	1.613	1.613
63446	1	1.593	1.605	1.616	1.616
63499	1	1.616	1.632	1.637	1.637
	2	1.608	1.618	1.642	1.692
	3	1.581	1.581	1.669	1.669
63547	1	1.588	1.589	1.602	1.626
	2	1.575	1.63	1.635	1.643
	3	1.572	1.605	1.623	1.642
	4	1.582	1.607	1.623	1.628
	5	1.58	1.608	1.617	1.632
	6	1.57	1.615	1.628	1.631
	7	1.581	1.598	1.605	1.669
	8	1.598	1.607	1.609	1.664
63718	1	1.59	1.605	1.639	1.641
64745	1	1.585	1.59	1.632	1.64
64747	1	1.574	1.639	1.646	1.646
	2	1.598	1.621	1.621	1.631
	3	1.626	1.626	1.641	1.662
64748	1	1.567	1.633	1.652	1.652
	2	1.603	1.617	1.617	1.633
	3	1.627	1.627	1.639	1.667
64749	1	1.646	1.646	1.648	1.648
	2	1.648	1.648	1.649	1.649
64750	1	1.647	1.648	1.648	1.649
	2	1.645	1.645	1.648	1.648
64751	1	1.641	1.642	1.643	1.655
	2	1.638	1.638	1.653	1.653
64790	1	1.617	1.638	1.658	1.658
	2	1.629	1.629	1.629	1.632
	3	1.612	1.62	1.633	1.653
	4	1.596	1.606	1.626	1.663
64949	1	1.63	1.631	1.631	1.637
65001	1	1.609	1.614	1.645	1.65
	2	1.622	1.624	1.637	1.657
	3	1.607	1.61	1.621	1.647
65004	1	1.614	1.614	1.614	1.614
65024	1	1.608	1.62	1.637	1.64
65125	1	1.63	1.63	1.643	1.643
	2	1.635	1.637	1.64	1.643
65176	1	1.633	1.633	1.633	1.664
65267	2	1.608	1.631	1.632	1.636
65344	1	1.607	1.612	1.625	1.664
65345	1	1.574	1.609	1.651	1.653
	2	1.581	1.611	1.649	1.655
	3	1.58	1.612	1.619	1.651
65370	1	1.594	1.61	1.612	1.622
	2	1.606	1.612	1.613	1.616
65741	1	1.616	1.637	1.637	1.655
65742	1	1.617	1.637	1.637	1.654
65743	1	1.617	1.639	1.639	1.657
65744	1	1.617	1.637	1.637	1.654
65745	1	1.619	1.637	1.637	1.656
65746	1	1.62	1.636	1.636	1.653
65747	1	1.621	1.635	1.635	1.654
65748	1	1.621	1.639	1.639	1.655
65749	1	1.617	1.637	1.637	1.652
65816	1	1.632	1.636	1.641	1.646
66025	1	1.626	1.626	1.637	1.637
66103	1	1.581	1.593	1.636	1.639
66105	1	1.584	1.614	1.637	1.645
66162	1	1.601	1.621	1.622	1.649
66175	1	1.62	1.634	1.634	1.655
66181	1	1.61	1.635	1.635	1.655
66183	1	1.616	1.636	1.636	1.655
66187	1	1.616	1.637	1.637	1.654
66192	1	1.62	1.634	1.634	1.657
66254	1	1.645	1.645	1.647	1.647
	2	1.642	1.644	1.644	1.646
	3	1.642	1.644	1.647	1.649
	4	1.645	1.646	1.646	1.647
	5	1.641	1.642	1.643	1.645
	6	1.643	1.645	1.646	1.646
66255	1	1.645	1.645	1.645	1.645
66313	1	1.631	1.631	1.631	1.631
66331	1	1.637	1.637	1.642	1.642
	2	1.639	1.639	1.639	1.639
66342	3	1.603	1.616	1.629	1.636
	8	1.605	1.611	1.616	1.617
66354	1	1.618	1.622	1.636	1.644
	2	1.605	1.611	1.613	1.631
66490	1	1.634	1.634	1.64	1.703
66491	1	1.634	1.634	1.639	1.7
66492	1	1.632	1.632	1.637	1.701
66493	1	1.635	1.635	1.635	1.702
66494	1	1.636	1.636	1.639	1.704
66535	1	1.603	1.614	1.618	1.666
	2	1.603	1.618	1.624	1.639
	3	1.581	1.607	1.619	1.624
	4	1.572	1.606	1.609	1.62
	5	1.598	1.6	1.614	1.656
	6	1.603	1.618	1.626	1.626
66646	1	1.603	1.624	1.624	1.649
66681	1	1.597	1.597	1.597	1.637
	2	1.624	1.633	1.649	1.649
66682	1	1.601	1.605	1.605	1.605
	2	1.626	1.629	1.639	1.64
66923	1	1.565	1.634	1.651	1.651
	2	1.591	1.62	1.62	1.622
	3	1.625	1.625	1.645	1.669
66924	1	1.568	1.63	1.655	1.655
	2	1.59	1.618	1.618	1.622
	3	1.624	1.624	1.655	1.667
66928	1	1.604	1.609	1.658	1.665
	2	1.599	1.623	1.633	1.668
67039	1	1.602	1.618	1.63	1.655
	2	1.594	1.623	1.643	1.669
67040	1	1.62	1.634	1.637	1.651
	2	1.611	1.637	1.639	1.642
67092	1	1.579	1.611	1.611	1.611
	2	1.604	1.604	1.604	1.629
67121	1	1.606	1.606	1.612	1.612
67211	1	1.581	1.616	1.65	1.654
	2	1.574	1.625	1.639	1.653
	3	1.6	1.609	1.61	1.645
	4	1.582	1.604	1.635	1.649
	5	1.57	1.619	1.634	1.645
	6	1.573	1.629	1.645	1.654
	7	1.575	1.625	1.645	1.65
67242	1	1.578	1.648	1.654	1.654
	2	1.603	1.612	1.612	1.633
	3	1.627	1.627	1.652	1.666
67429	1	1.619	1.639	1.639	1.655
67446	1	1.633	1.639	1.641	1.654
67536	1	1.617	1.617	1.617	1.617
67566	1	1.629	1.629	1.632	1.632
67681	1	1.613	1.622	1.626	1.628
67685	1	1.585	1.606	1.642	1.664
67692	1	1.616	1.637	1.639	1.647
67729	1	1.638	1.638	1.638	1.638
	2	1.615	1.641	1.644	1.681
	3	1.609	1.626	1.636	1.659
68057	1	1.595	1.622	1.644	1.665
68177	1	1.589	1.603	1.671	1.682
68180	1	1.59	1.604	1.668	1.687
68187	1	1.593	1.614	1.629	1.642
68221	1	1.579	1.614	1.651	1.663
68257	1	1.61	1.621	1.63	1.647
68260	1	1.59	1.609	1.629	1.642
68351	1	1.62	1.636	1.636	1.655
68499	1	1.594	1.608	1.617	1.626
	2	1.582	1.62	1.623	1.637
	3	1.58	1.623	1.64	1.655
	4	1.577	1.629	1.63	1.648
68750	1	1.593	1.651	1.651	1.651
68913	1	1.6	1.6	1.619	1.622
	2	1.594	1.617	1.618	1.63
	3	1.597	1.602	1.62	1.647
68953	1	1.587	1.61	1.614	1.633
	2	1.577	1.627	1.63	1.642
	3	1.583	1.613	1.62	1.64
	4	1.605	1.611	1.632	1.637
69123	1	1.593	1.593	1.602	1.628
69227	1	1.629	1.629	1.63	1.707
69400	1	1.573	1.591	1.648	1.648
	2	1.608	1.619	1.619	1.637
	3	1.606	1.606	1.638	1.667
69401	1	1.567	1.607	1.643	1.643
	2	1.607	1.619	1.619	1.65
	3	1.62	1.62	1.623	1.654
69402	1	1.605	1.605	1.625	1.625
	2	1.607	1.615	1.627	1.656
69429	1	1.565	1.625	1.631	1.645
	2	1.607	1.609	1.626	1.644
69463	1	1.621	1.635	1.635	1.65
69473	1	1.616	1.636	1.636	1.654
69600	2	1.61	1.628	1.628	1.638
	3	1.655	1.657	1.66	1.66
69703	1	1.588	1.609	1.653	1.669
69704	1	1.591	1.61	1.656	1.673
69705	1	1.59	1.612	1.652	1.664
69706	1	1.59	1.61	1.651	1.667
69707	1	1.59	1.618	1.647	1.66
69708	1	1.592	1.622	1.646	1.659
69709	1	1.593	1.623	1.647	1.661
69958	1	1.581	1.609	1.644	1.647
71045	1	1.593	1.614	1.618	1.621
71046	1	1.589	1.616	1.617	1.618
71047	1	1.588	1.617	1.618	1.619
71048	1	1.593	1.615	1.616	1.62
71049	1	1.594	1.614	1.618	1.619
71050	1	1.593	1.61	1.615	1.62
71111	1	1.633	1.633	1.638	1.638
71343	1	1.596	1.607	1.607	1.638
	2	1.613	1.616	1.618	1.641
71360	1	1.605	1.623	1.627	1.631
	2	1.605	1.621	1.622	1.639
	3	1.579	1.641	1.645	1.661
	4	1.609	1.62	1.643	1.654
	5	1.607	1.618	1.623	1.629
	6	1.597	1.611	1.626	1.633
	7	1.586	1.63	1.644	1.658
	8	1.614	1.617	1.623	1.665
71466	1	1.586	1.639	1.644	1.644
	2	1.609	1.618	1.618	1.62
	3	1.626	1.626	1.633	1.667
71467	1	1.572	1.623	1.648	1.648
	2	1.589	1.62	1.62	1.643
	3	1.623	1.623	1.642	1.667
71475	1	1.623	1.623	1.623	1.623
71823	1	1.615	1.615	1.615	1.615
71893	1	1.635	1.635	1.635	1.635
71894	1	1.636	1.636	1.636	1.636
71895	1	1.634	1.634	1.634	1.634
71898	2	1.639	1.642	1.649	1.649
71943	1	1.627	1.627	1.627	1.627
72111	1	1.59	1.597	1.597	1.648
	2	1.604	1.608	1.608	1.632
72307	1	1.623	1.623	1.654	1.667
72310	1	1.632	1.632	1.641	1.656
72311	1	1.631	1.631	1.632	1.65
72874	1	1.61	1.61	1.614	1.625
72894	1	1.601	1.623	1.632	1.643
73241	1	1.602	1.604	1.644	1.662
	2	1.575	1.598	1.649	1.666
	3	1.601	1.612	1.625	1.635
	4	1.606	1.61	1.621	1.632
73272	1	1.599	1.622	1.626	1.637
	2	1.599	1.622	1.626	1.637
	3	1.598	1.6	1.603	1.642
	4	1.598	1.6	1.603	1.642
73273	2	1.611	1.612	1.623	1.627
	3	1.575	1.6	1.633	1.664
	4	1.62	1.624	1.629	1.646
73333	1	1.592	1.609	1.639	1.657
	2	1.601	1.613	1.637	1.637
	3	1.582	1.605	1.638	1.665
73364	1	1.604	1.618	1.639	1.644
	2	1.6	1.602	1.609	1.627
	3	1.597	1.608	1.617	1.646
	4	1.587	1.597	1.615	1.663
	5	1.601	1.61	1.61	1.611
	6	1.596	1.612	1.617	1.622
73365	1	1.625	1.625	1.65	1.65
73520	1	1.641	1.641	1.641	1.641
73521	1	1.646	1.646	1.646	1.646
73801	1	1.573	1.606	1.624	1.66
	2	1.596	1.602	1.619	1.627
73825	1	1.635	1.635	1.646	1.658
74005	1	1.604	1.62	1.625	1.697
74014	1	1.594	1.611	1.64	1.656
	2	1.597	1.62	1.668	1.669
74160	1	1.614	1.622	1.628	1.673
	2	1.605	1.617	1.638	1.651
74290	1	1.566	1.639	1.639	1.639
74369	1	1.594	1.632	1.634	1.651
	2	1.63	1.636	1.649	1.663
74470	1	1.585	1.599	1.666	1.684
74471	1	1.585	1.601	1.664	1.684
74633	1	1.592	1.592	1.63	1.63
74833	1	1.627	1.627	1.643	1.643
74834	1	1.614	1.614	1.622	1.652
74856	1	1.619	1.619	1.619	1.619
74863	1	1.637	1.64	1.64	1.645
74864	1	1.635	1.635	1.638	1.645
74865	1	1.636	1.638	1.638	1.643
74866	1	1.63	1.63	1.635	1.637
	2	1.629	1.629	1.637	1.639
75161	1	1.62	1.639	1.647	1.648
	2	1.595	1.6	1.639	1.649
	3	1.605	1.612	1.656	1.657
	4	1.592	1.597	1.639	1.658
75277	1	1.606	1.623	1.625	1.71
75285	1	1.638	1.642	1.642	1.647
75290	2	1.641	1.641	1.641	1.641
	3	1.636	1.636	1.636	1.636
	4	1.622	1.653	1.675	1.679
75294	1	1.602	1.629	1.656	1.664
75300	1	1.603	1.603	1.603	1.603
75471	1	1.573	1.62	1.639	1.639
	2	1.579	1.611	1.617	1.617
75582	1	1.584	1.63	1.635	1.659
	2	1.593	1.613	1.645	1.654
	3	1.589	1.627	1.637	1.649
75583	1	1.593	1.61	1.655	1.655
75614	1	1.627	1.627	1.635	1.653
	2	1.615	1.615	1.649	1.652
	3	1.64	1.64	1.646	1.646
75619	1	1.634	1.634	1.635	1.635
75640	1	1.634	1.634	1.634	1.634
75641	1	1.637	1.637	1.637	1.637
75642	1	1.637	1.637	1.637	1.637
75643	1	1.636	1.636	1.636	1.636
75644	1	1.639	1.639	1.639	1.639
75645	1	1.644	1.644	1.644	1.644
75646	1	1.643	1.643	1.643	1.643
75920	1	1.592	1.636	1.636	1.637
	2	1.591	1.617	1.617	1.64
	3	1.617	1.617	1.648	1.658
75924	1	1.624	1.64	1.64	1.662
75925	1	1.606	1.626	1.631	1.631
75926	1	1.632	1.632	1.632	1.638
75931	1	1.599	1.617	1.648	1.651
	2	1.6	1.619	1.621	1.635
75934	1	1.611	1.649	1.649	1.649
75943	1	1.597	1.631	1.638	1.653
	2	1.63	1.634	1.646	1.661
75950	1	1.594	1.636	1.636	1.653
	2	1.633	1.633	1.643	1.659
75970	1	1.58	1.595	1.623	1.628
76913	1	1.612	1.617	1.628	1.65
	2	1.606	1.608	1.642	1.644
	3	1.585	1.634	1.637	1.645
77183	2	1.59	1.597	1.604	1.605
	3	1.583	1.588	1.601	1.613
	4	1.602	1.603	1.607	1.619
	5	1.599	1.601	1.607	1.61
	6	1.583	1.601	1.607	1.611
	7	1.598	1.603	1.609	1.617
	8	1.597	1.602	1.61	1.612
	9	1.577	1.599	1.604	1.61
	10	1.582	1.6	1.603	1.618
	11	1.596	1.596	1.597	1.599
77190	1	1.579	1.636	1.644	1.65
77194	1	1.595	1.612	1.645	1.665
77421	2	1.6	1.6	1.619	1.622
	3	1.567	1.598	1.63	1.664
	4	1.6	1.604	1.618	1.644
77528	1	1.603	1.638	1.641	1.657
	2	1.637	1.637	1.646	1.661
77529	1	1.599	1.64	1.641	1.652
	2	1.63	1.641	1.652	1.66
78059	1	1.633	1.633	1.633	1.633
78326	1	1.611	1.621	1.656	1.656
	2	1.617	1.632	1.637	1.637
78562	1	1.562	1.604	1.632	1.685
78809	1	1.614	1.617	1.62	1.623
79141	1	1.622	1.622	1.633	1.643
79146	1	1.619	1.624	1.628	1.641
	2	1.606	1.612	1.624	1.647
	3	1.593	1.613	1.632	1.654
	4	1.605	1.629	1.639	1.647
	5	1.586	1.617	1.626	1.648
	6	1.584	1.618	1.618	1.664
	7	1.599	1.617	1.627	1.64
79154	1	1.581	1.599	1.599	1.599
	2	1.615	1.618	1.618	1.618
	3	1.583	1.616	1.616	1.616
	4	1.607	1.637	1.637	1.637
	5	1.594	1.605	1.643	1.651
	6	1.606	1.629	1.634	1.639
79167	1	1.62	1.637	1.637	1.653
79168	1	1.588	1.605	1.667	1.689
79379	1	1.592	1.626	1.63	1.647
	2	1.594	1.607	1.652	1.655
	3	1.592	1.608	1.634	1.65
	4	1.576	1.593	1.621	1.662
	5	1.583	1.6	1.625	1.633
79549	1	1.584	1.629	1.629	1.634
	2	1.58	1.624	1.632	1.692
	3	1.579	1.616	1.63	1.641
	4	1.573	1.623	1.634	1.637
79617	1	1.586	1.601	1.666	1.684
79618	1	1.584	1.601	1.663	1.683
79663	1	1.633	1.633	1.64	1.657
79664	1	1.633	1.633	1.647	1.647
79705	1	1.602	1.603	1.645	1.676
79734	1	1.618	1.618	1.618	1.627
79739	1	1.59	1.624	1.624	1.624
	2	1.609	1.609	1.624	1.629
	3	1.603	1.606	1.623	1.63
	4	1.591	1.622	1.626	1.631
79840	1	1.624	1.624	1.633	1.681
79853	1	1.601	1.609	1.616	1.633
	2	1.61	1.618	1.621	1.649
80083	1	1.601	1.61	1.618	1.625
	2	1.604	1.605	1.619	1.622
80089	1	1.615	1.632	1.632	1.649
80118	1	1.605	1.616	1.661	1.67
80378	1	1.58	1.646	1.652	1.656
	2	1.571	1.633	1.639	1.65
80591	1	1.613	1.613	1.613	1.66
80672	1	1.635	1.635	1.635	1.635
80794	1	1.604	1.609	1.616	1.616
80857	1	1.599	1.612	1.636	1.657
	2	1.599	1.623	1.663	1.668
80858	1	1.592	1.607	1.621	1.673
	2	1.59	1.622	1.655	1.681
80917	1	1.615	1.615	1.64	1.64
	2	1.6	1.606	1.615	1.618
	3	1.573	1.586	1.603	1.612
81114	1	1.59	1.604	1.604	1.643
81134	1	1.587	1.623	1.629	1.661
81230	1	1.612	1.625	1.63	1.654
81358	1	1.637	1.637	1.637	1.637
81359	1	1.634	1.634	1.634	1.634
81392	1	1.592	1.6	1.618	1.643
	2	1.61	1.622	1.631	1.637
	3	1.605	1.607	1.621	1.623
	4	1.592	1.605	1.632	1.637
	5	1.58	1.585	1.624	1.633
	6	1.567	1.606	1.625	1.658
81472	1	1.611	1.624	1.627	1.668
81612	1	1.595	1.598	1.619	1.682
	2	1.565	1.61	1.615	1.623
81640	1	1.592	1.631	1.642	1.642
	2	1.598	1.63	1.63	1.631
	3	1.626	1.626	1.646	1.648
81641	1	1.58	1.629	1.643	1.643
	2	1.595	1.625	1.625	1.626
	3	1.626	1.626	1.641	1.652
81643	1	1.617	1.617	1.644	1.652
81868	1	1.614	1.618	1.644	1.649
81869	1	1.598	1.601	1.619	1.643
81941	1	1.61	1.617	1.666	1.697
82115	1	1.588	1.596	1.596	1.639
82153	1	1.627	1.629	1.637	1.647
82386	1	1.588	1.612	1.612	1.643
	2	1.599	1.622	1.628	1.634
82390	1	1.601	1.62	1.639	1.647
	2	1.611	1.626	1.633	1.647
82398	1	1.588	1.626	1.652	1.658
	2	1.596	1.614	1.664	1.665
	3	1.597	1.619	1.653	1.655
82403	1	1.59	1.59	1.604	1.604
82410	4	1.576	1.594	1.637	1.658
	5	1.586	1.597	1.626	1.659
	6	1.585	1.6	1.641	1.66
	7	1.581	1.587	1.628	1.649
	8	1.57	1.594	1.621	1.653
	9	1.595	1.599	1.639	1.647
	10	1.58	1.589	1.645	1.648
	11	1.601	1.602	1.631	1.655
	12	1.583	1.601	1.638	1.666
82473	1	1.631	1.634	1.637	1.649
82476	1	1.58	1.6	1.642	1.657
	2	1.571	1.581	1.621	1.659
82489	1	1.61	1.618	1.621	1.655
82686	1	1.606	1.619	1.63	1.631
	2	1.6	1.608	1.623	1.651
	3	1.602	1.606	1.626	1.669
	4	1.599	1.607	1.624	1.652
82687	1	1.602	1.612	1.623	1.657
	2	1.593	1.612	1.64	1.655
	3	1.588	1.601	1.621	1.652
	4	1.586	1.606	1.625	1.655
82726	1	1.586	1.6	1.615	1.615
	2	1.584	1.605	1.63	1.63
82769	1	1.592	1.614	1.644	1.66
	2	1.598	1.614	1.654	1.668
83238	1	1.589	1.623	1.628	1.652
83361	1	1.59	1.607	1.607	1.647
83368	1	1.61	1.611	1.616	1.627
83449	1	1.581	1.63	1.63	1.63
83450	1	1.621	1.631	1.642	1.645
	2	1.625	1.629	1.64	1.646
83458	1	1.64	1.64	1.64	1.64
83463	1	1.573	1.6	1.623	1.626
83464	1	1.58	1.601	1.625	1.63
83465	1	1.574	1.605	1.627	1.633
83578	1	1.616	1.62	1.62	1.626
83707	1	1.626	1.626	1.626	1.626
	2	1.584	1.603	1.633	1.633
	3	1.572	1.614	1.635	1.635
83737	1	1.628	1.628	1.628	1.628
	2	1.586	1.607	1.635	1.635
	3	1.571	1.614	1.636	1.636
83738	1	1.629	1.629	1.629	1.629
	2	1.586	1.605	1.636	1.636
	3	1.576	1.615	1.637	1.637
83824	1	1.624	1.638	1.638	1.655
83825	1	1.624	1.639	1.639	1.655
84256	1	1.593	1.616	1.63	1.641
	2	1.6	1.618	1.63	1.633
84365	1	1.607	1.63	1.647	1.652
	2	1.602	1.627	1.635	1.641
	3	1.581	1.621	1.661	1.687
	4	1.608	1.608	1.62	1.67
84613	1	1.618	1.631	1.631	1.643
84829	1	1.58	1.582	1.606	1.608
	2	1.595	1.611	1.611	1.625
	3	1.583	1.591	1.599	1.636
85086	2	1.601	1.615	1.634	1.658
	3	1.607	1.631	1.643	1.649
	4	1.603	1.633	1.639	1.649
85118	1	1.593	1.604	1.627	1.633
	2	1.599	1.602	1.648	1.65
	3	1.603	1.609	1.627	1.645
85123	1	1.628	1.629	1.646	1.647
85124	1	1.6	1.661	1.661	1.661
	3	1.602	1.63	1.63	1.63
85200	1	1.569	1.636	1.644	1.644
85404	1	1.619	1.62	1.663	1.664
85405	1	1.582	1.647	1.649	1.651
85551	2	1.561	1.612	1.664	1.668
85553	1	1.612	1.613	1.621	1.624
	2	1.611	1.617	1.62	1.623
	3	1.597	1.617	1.623	1.631
	4	1.612	1.614	1.625	1.628
85571	1	1.58	1.601	1.62	1.622
	2	1.6	1.609	1.622	1.632
	3	1.591	1.607	1.621	1.644
85573	1	1.581	1.587	1.656	1.665
	2	1.583	1.599	1.635	1.639
86147	1	1.602	1.613	1.633	1.642
86148	1	1.621	1.625	1.63	1.63
86150	1	1.607	1.611	1.624	1.641
	2	1.613	1.619	1.62	1.631
86317	1	1.582	1.622	1.632	1.638
	2	1.593	1.609	1.64	1.643
	3	1.578	1.621	1.635	1.646
	4	1.589	1.607	1.617	1.649
	5	1.602	1.615	1.627	1.639
	6	1.59	1.611	1.631	1.636
	7	1.585	1.615	1.632	1.638
	8	1.587	1.62	1.624	1.648
86320	1	1.587	1.614	1.621	1.634
	2	1.585	1.592	1.618	1.642
	3	1.595	1.61	1.623	1.632
	4	1.602	1.604	1.639	1.64
86322	1	1.587	1.616	1.627	1.633
	4	1.59	1.6	1.618	1.646
	6	1.601	1.613	1.623	1.635
	7	1.602	1.604	1.631	1.64
86324	1	1.594	1.625	1.629	1.631
	4	1.593	1.6	1.623	1.638
	6	1.598	1.612	1.62	1.633
	7	1.598	1.601	1.631	1.633
86325	1	1.603	1.631	1.634	1.635
	4	1.598	1.608	1.621	1.642
	6	1.601	1.614	1.622	1.64
	7	1.603	1.613	1.631	1.638
86327	1	1.614	1.639	1.645	1.647
	4	1.616	1.619	1.63	1.645
	6	1.607	1.62	1.629	1.648
	7	1.607	1.612	1.633	1.646
86332	1	1.59	1.618	1.635	1.637
	4	1.589	1.603	1.625	1.646
	6	1.592	1.613	1.625	1.64
	7	1.609	1.609	1.633	1.639
86337	1	1.598	1.624	1.64	1.64
	4	1.598	1.613	1.62	1.641
	6	1.597	1.614	1.622	1.632
	7	1.601	1.614	1.635	1.635
86423	1	1.634	1.634	1.644	1.644
	2	1.624	1.632	1.637	1.671
	3	1.622	1.639	1.648	1.67
	4	1.62	1.625	1.627	1.669
	5	1.599	1.615	1.625	1.663
86425	1	1.63	1.63	1.63	1.63
	2	1.628	1.63	1.633	1.669
	3	1.607	1.621	1.629	1.657
86468	1	1.601	1.615	1.645	1.659
	2	1.601	1.626	1.671	1.674
86582	1	1.618	1.628	1.629	1.631
	2	1.604	1.63	1.636	1.668
	3	1.604	1.609	1.631	1.668
	4	1.604	1.621	1.65	1.656
	5	1.595	1.61	1.657	1.662
86625	1	1.634	1.634	1.634	1.634
	2	1.632	1.632	1.632	1.632
	3	1.616	1.634	1.642	1.669
	4	1.62	1.636	1.646	1.68
	5	1.611	1.634	1.635	1.669
	6	1.595	1.614	1.636	1.65
86626	1	1.594	1.602	1.644	1.678
	2	1.611	1.614	1.649	1.662
86775	1	1.633	1.633	1.633	1.633
86867	1	1.61	1.611	1.629	1.641
	2	1.62	1.622	1.643	1.643
	3	1.624	1.634	1.648	1.65
	4	1.605	1.614	1.631	1.638
86885	1	1.617	1.617	1.617	1.617
86907	1	1.592	1.6	1.629	1.667
	2	1.562	1.63	1.649	1.679
86935	1	1.636	1.636	1.636	1.636
87439	1	1.589	1.634	1.634	1.634
87444	1	1.604	1.63	1.634	1.649
	2	1.599	1.606	1.61	1.653
87684	1	1.595	1.608	1.609	1.612
87690	1	1.597	1.608	1.638	1.65
	2	1.602	1.611	1.614	1.655
	3	1.601	1.602	1.639	1.646
87694	1	1.582	1.592	1.66	1.664
	2	1.582	1.582	1.662	1.662
87696	3	1.642	1.642	1.642	1.642
	4	1.641	1.641	1.641	1.641
	5	1.629	1.633	1.636	1.641
87701	1	1.585	1.613	1.637	1.661
87716	1	1.585	1.585	1.661	1.662
	2	1.584	1.595	1.663	1.664
	3	1.585	1.594	1.662	1.663
87755	1	1.587	1.618	1.621	1.627
87951	1	1.59	1.598	1.639	1.662
87953	1	1.587	1.617	1.622	1.627
88421	1	1.613	1.619	1.631	1.653
88422	1	1.572	1.603	1.637	1.662
88662	1	1.573	1.619	1.625	1.674
	2	1.571	1.602	1.616	1.675
88878	1	1.613	1.632	1.632	1.662
88884	1	1.599	1.631	1.632	1.634
	2	1.594	1.607	1.64	1.642
88885	1	1.578	1.601	1.662	1.682
	2	1.579	1.613	1.636	1.67
	3	1.578	1.648	1.649	1.65
88886	1	1.586	1.606	1.659	1.687
	2	1.581	1.628	1.638	1.674
	3	1.59	1.65	1.651	1.67
88917	1	1.61	1.618	1.618	1.62
	2	1.578	1.613	1.622	1.624
	3	1.583	1.61	1.62	1.623
	4	1.616	1.618	1.62	1.622
88941	1	1.596	1.612	1.659	1.661
	2	1.597	1.619	1.629	1.654
	3	1.602	1.616	1.628	1.641
	4	1.596	1.63	1.639	1.66
	5	1.6	1.621	1.631	1.658
89033	1	1.607	1.607	1.607	1.607
89065	1	1.619	1.626	1.638	1.706
89066	1	1.611	1.635	1.637	1.719
89069	1	1.628	1.628	1.628	1.628
89519	1	1.624	1.624	1.626	1.63
89520	1	1.59	1.628	1.63	1.63
89522	1	1.59	1.59	1.668	1.686
89579	1	1.638	1.638	1.655	1.655
89580	1	1.607	1.62	1.629	1.674
89600	1	1.603	1.611	1.647	1.656
89622	1	1.585	1.619	1.645	1.652
89623	1	1.595	1.601	1.653	1.664
89722	1	1.583	1.597	1.629	1.634
89740	1	1.593	1.606	1.65	1.664
	2	1.594	1.616	1.623	1.631
89804	1	1.574	1.628	1.639	1.642
	2	1.6	1.614	1.624	1.66
	3	1.601	1.644	1.667	1.673
	4	1.605	1.626	1.639	1.655
	5	1.591	1.646	1.654	1.679
	6	1.621	1.635	1.639	1.679
89859	1	1.584	1.593	1.628	1.63
	2	1.615	1.62	1.639	1.652
	3	1.628	1.631	1.631	1.644
	4	1.59	1.591	1.607	1.613
89860	1	1.61	1.615	1.625	1.632
	2	1.598	1.619	1.632	1.634
89861	1	1.61	1.614	1.634	1.642
	2	1.593	1.619	1.633	1.635
89899	1	1.594	1.607	1.623	1.624
90029	1	1.581	1.615	1.639	1.655
	2	1.593	1.612	1.629	1.657
	3	1.604	1.632	1.64	1.647
	4	1.602	1.632	1.638	1.643
90038	1	1.604	1.604	1.632	1.632
	2	1.596	1.612	1.617	1.644
	3	1.605	1.61	1.629	1.633
	4	1.598	1.613	1.633	1.642
	5	1.61	1.616	1.619	1.628
90684	1	1.589	1.589	1.631	1.642
90727	1	1.607	1.63	1.633	1.641
90882	1	1.596	1.629	1.646	1.661
	2	1.597	1.621	1.634	1.667
	3	1.599	1.621	1.629	1.659
	4	1.602	1.617	1.638	1.644
	5	1.597	1.62	1.636	1.655
	6	1.596	1.617	1.638	1.647
	7	1.596	1.618	1.648	1.657
91530	1	1.619	1.62	1.645	1.654
91779	1	1.6	1.647	1.647	1.647
92157	1	1.645	1.645	1.652	1.652
	2	1.621	1.628	1.656	1.667
	3	1.624	1.625	1.652	1.674
	4	1.59	1.625	1.644	1.668
	5	1.621	1.623	1.624	1.662
92158	1	1.613	1.616	1.62	1.629
	2	1.598	1.62	1.631	1.662
	3	1.6	1.601	1.628	1.67
	4	1.6	1.617	1.652	1.652
	5	1.583	1.614	1.657	1.657
92159	1	1.606	1.616	1.618	1.633
	2	1.593	1.625	1.628	1.66
	3	1.601	1.601	1.63	1.67
	4	1.596	1.615	1.651	1.654
	5	1.582	1.621	1.645	1.656
92160	1	1.609	1.619	1.62	1.632
	2	1.594	1.622	1.631	1.658
	3	1.601	1.604	1.625	1.671
	4	1.601	1.617	1.651	1.654
	5	1.587	1.611	1.654	1.656
92471	1	1.631	1.631	1.631	1.652
92472	1	1.605	1.612	1.623	1.662
	2	1.602	1.619	1.644	1.647
92490	1	1.617	1.624	1.641	1.644
92491	1	1.603	1.641	1.66	1.661
92498	1	1.595	1.622	1.629	1.667
	2	1.598	1.632	1.634	1.657
	3	1.596	1.617	1.64	1.657
	4	1.594	1.611	1.621	1.677
92499	1	1.597	1.616	1.619	1.645
	2	1.604	1.621	1.623	1.65
	3	1.606	1.618	1.636	1.67
	4	1.593	1.62	1.632	1.667
92510	1	1.606	1.612	1.637	1.658
	2	1.599	1.617	1.648	1.648
	3	1.622	1.629	1.636	1.656
92511	1	1.606	1.617	1.633	1.657
	2	1.606	1.614	1.638	1.639
	3	1.607	1.621	1.632	1.656
92694	1	1.645	1.647	1.648	1.648
	2	1.646	1.646	1.646	1.647
	3	1.648	1.649	1.65	1.651
	4	1.648	1.65	1.65	1.651
	5	1.646	1.646	1.647	1.649
	6	1.647	1.648	1.648	1.649
92695	1	1.646	1.646	1.647	1.647
	2	1.646	1.646	1.648	1.648
92696	1	1.644	1.647	1.647	1.648
	2	1.644	1.645	1.645	1.646
	3	1.645	1.646	1.646	1.646
	4	1.645	1.646	1.647	1.647
	5	1.645	1.646	1.646	1.646
	6	1.645	1.646	1.646	1.647
92728	2	1.587	1.609	1.634	1.634
	3	1.573	1.611	1.635	1.635
92732	2	1.585	1.604	1.635	1.635
	3	1.572	1.614	1.636	1.636
92733	1	1.63	1.63	1.63	1.63
	2	1.587	1.605	1.636	1.636
	3	1.574	1.615	1.636	1.636
92734	1	1.629	1.629	1.629	1.629
	2	1.586	1.604	1.635	1.635
	3	1.574	1.614	1.636	1.636
92735	1	1.628	1.628	1.628	1.628
	2	1.585	1.605	1.635	1.635
	3	1.573	1.613	1.635	1.635
92736	2	1.586	1.604	1.637	1.637
	3	1.573	1.615	1.637	1.637
92737	2	1.584	1.605	1.635	1.635
	3	1.575	1.615	1.636	1.636
92738	1	1.629	1.629	1.629	1.629
	2	1.586	1.606	1.635	1.635
	3	1.574	1.614	1.637	1.637
92739	1	1.629	1.629	1.629	1.629
	2	1.586	1.605	1.634	1.634
	3	1.573	1.615	1.637	1.637
92742	1	1.625	1.625	1.625	1.625
92749	1	1.592	1.612	1.612	1.65
92758	1	1.609	1.634	1.638	1.651
	2	1.611	1.634	1.64	1.645
62799	1	1.576	1.608	1.622	1.622
	2	1.593	1.598	1.644	1.644
62800	1	1.61	1.617	1.627	1.631
92801	1	1.609	1.622	1.629	1.635
92802	1	1.608	1.634	1.638	1.638
92822	1	1.623	1.623	1.624	1.63
	2	1.611	1.621	1.625	1.629
	3	1.614	1.62	1.62	1.633
92906	1	1.634	1.634	1.66	1.66
	2	1.586	1.619	1.658	1.709
	3	1.577	1.589	1.642	1.646
92945	1	1.611	1.613	1.621	1.649
	2	1.613	1.613	1.642	1.643
	3	1.611	1.615	1.639	1.642
	4	1.61	1.613	1.626	1.641
92946	1	1.602	1.603	1.63	1.647
	2	1.615	1.622	1.639	1.64
	3	1.612	1.633	1.65	1.652
	4	1.608	1.61	1.632	1.634
92968	1	1.622	1.64	1.64	1.64
92996	1	1.601	1.605	1.621	1.678
93000	1	1.619	1.623	1.627	1.677
93829	1	1.601	1.623	1.64	1.652
	2	1.607	1.624	1.632	1.649
93830	1	1.614	1.615	1.622	1.654
	2	1.597	1.611	1.632	1.665
93831	1	1.611	1.618	1.641	1.643
	2	1.606	1.608	1.635	1.652
93832	1	1.602	1.607	1.648	1.652
	2	1.601	1.622	1.629	1.64
93878	1	1.621	1.621	1.636	1.674
93879	1	1.612	1.625	1.661	1.668
	2	1.614	1.614	1.628	1.628
	3	1.616	1.616	1.65	1.65
93936	1	1.585	1.615	1.634	1.65
	2	1.597	1.611	1.628	1.648
	3	1.596	1.633	1.634	1.639
	4	1.608	1.632	1.634	1.638
93997	1	1.583	1.633	1.637	1.645
	2	1.591	1.637	1.648	1.65
94308	1	1.592	1.592	1.634	1.637
	2	1.61	1.633	1.653	1.674
	3	1.596	1.606	1.621	1.627
	4	1.581	1.596	1.615	1.65
	5	1.569	1.617	1.626	1.665
	6	1.597	1.604	1.612	1.641
	7	1.592	1.593	1.608	1.632
	8	1.591	1.609	1.62	1.652
94463	1	1.608	1.612	1.652	1.656
94464	1	1.603	1.607	1.622	1.629
94488	1	1.609	1.616	1.62	1.637
	2	1.609	1.612	1.639	1.641
	3	1.586	1.611	1.632	1.647
	4	1.62	1.628	1.647	1.648
	5	1.59	1.625	1.636	1.661
	6	1.613	1.632	1.64	1.64
	7	1.618	1.621	1.624	1.653
	8	1.613	1.614	1.636	1.655
94590	1	1.615	1.615	1.626	1.657
94595	1	1.635	1.635	1.635	1.635
	2	1.626	1.626	1.626	1.702
94596	2	1.617	1.617	1.641	1.653
	4	1.616	1.622	1.647	1.65
94649	1	1.593	1.636	1.636	1.658
	2	1.633	1.633	1.645	1.661
94651	1	1.584	1.639	1.639	1.653
	2	1.632	1.632	1.655	1.657
94652	1	1.576	1.636	1.636	1.655
	2	1.635	1.635	1.653	1.654
94653	1	1.575	1.637	1.637	1.658
	2	1.636	1.636	1.654	1.656
94654	1	1.572	1.638	1.638	1.652
	2	1.636	1.636	1.663	1.665
94730	1	1.59	1.618	1.627	1.638
	2	1.59	1.622	1.626	1.644
	3	1.587	1.625	1.634	1.634
	4	1.588	1.622	1.636	1.636
95285	1	1.581	1.61	1.635	1.648
95362	1	1.613	1.626	1.637	1.647
	2	1.619	1.619	1.641	1.641
95366	1	1.617	1.629	1.632	1.636
95367	1	1.615	1.619	1.628	1.635
	2	1.597	1.623	1.624	1.632
	3	1.617	1.622	1.624	1.631
	4	1.61	1.621	1.625	1.628
95394	1	1.589	1.608	1.626	1.642
	2	1.603	1.615	1.63	1.63
	3	1.598	1.615	1.632	1.65
95426	1	1.604	1.609	1.63	1.63
	2	1.567	1.641	1.654	1.654
95427	1	1.607	1.608	1.609	1.655
	2	1.57	1.64	1.641	1.668
95434	1	1.584	1.591	1.615	1.63
	2	1.572	1.608	1.619	1.637
95441	1	1.613	1.614	1.617	1.632
	2	1.614	1.617	1.635	1.639
95479	1	1.601	1.602	1.643	1.653
95503	1	1.619	1.619	1.622	1.666
95552	1	1.63	1.63	1.63	1.63
95685	1	1.586	1.638	1.639	1.641
	2	1.593	1.606	1.643	1.659
	3	1.589	1.6	1.654	1.68
	4	1.598	1.619	1.631	1.657
95838	1	1.595	1.625	1.644	1.653
95839	1	1.627	1.627	1.634	1.634
95858	1	1.575	1.584	1.6	1.607
	2	1.569	1.591	1.6	1.66
	3	1.603	1.604	1.614	1.663
	4	1.604	1.611	1.618	1.648
95966	1	1.613	1.613	1.614	1.632
95983	1	1.598	1.606	1.641	1.645
	2	1.61	1.616	1.636	1.641
96014	1	1.639	1.639	1.639	1.639
	2	1.645	1.645	1.645	1.645
	3	1.624	1.644	1.648	1.665
	4	1.615	1.634	1.645	1.679
	5	1.619	1.621	1.63	1.657
	6	1.606	1.621	1.625	1.664
96015	1	1.577	1.632	1.653	1.653
	2	1.597	1.626	1.626	1.638
	3	1.625	1.625	1.65	1.668
96292	1	1.598	1.624	1.628	1.636
96618	1	1.59	1.641	1.641	1.645
	2	1.597	1.63	1.63	1.642
96664	1	1.563	1.636	1.639	1.643
	2	1.568	1.628	1.634	1.66
	3	1.596	1.607	1.608	1.622
96707	1	1.635	1.635	1.64	1.64
96711	1	1.576	1.606	1.611	1.628
	2	1.578	1.605	1.619	1.623
	3	1.598	1.599	1.6	1.62
	4	1.596	1.598	1.599	1.607
	5	1.563	1.602	1.622	1.625
	6	1.577	1.608	1.615	1.616
97012	1	1.579	1.596	1.629	1.651
97014	1	1.592	1.629	1.637	1.643
97015	1	1.565	1.566	1.635	1.649
97030	1	1.595	1.603	1.638	1.642
97031	1	1.586	1.616	1.635	1.681
97034	1	1.579	1.603	1.634	1.634
	2	1.589	1.609	1.626	1.626
97109	1	1.607	1.607	1.642	1.642
97110	1	1.578	1.642	1.642	1.643
	2	1.575	1.637	1.637	1.643
	3	1.573	1.637	1.639	1.641
	4	1.581	1.638	1.642	1.645
97250	1	1.591	1.632	1.637	1.645
97289	1	1.578	1.621	1.646	1.646
	2	1.572	1.633	1.635	1.651
97588	1	1.645	1.645	1.645	1.645
97692	1	1.631	1.632	1.637	1.65
97707	1	1.589	1.611	1.649	1.661
	2	1.589	1.619	1.674	1.677
	2	1.644	1.644	1.644	1.647
97911	1	1.602	1.619	1.643	1.649
98206	1	1.588	1.612	1.627	1.684
	2	1.563	1.609	1.646	1.669
	3	1.575	1.641	1.655	1.673
	4	1.581	1.584	1.589	1.64
98564	1	1.574	1.639	1.639	1.64
	2	1.563	1.635	1.636	1.637
98565	1	1.57	1.641	1.642	1.644
	2	1.56	1.631	1.645	1.646
98676	1	1.584	1.619	1.628	1.629
98722	1	1.607	1.618	1.618	1.671
98723	1	1.602	1.624	1.629	1.648
	2	1.603	1.607	1.628	1.726
	3	1.579	1.591	1.643	1.644
	4	1.594	1.639	1.645	1.667
98724	1	1.599	1.608	1.626	1.647
	2	1.597	1.617	1.632	1.715
	3	1.591	1.62	1.649	1.655
	4	1.59	1.631	1.644	1.668
98725	1	1.584	1.601	1.616	1.665
	2	1.62	1.62	1.632	1.708
	3	1.588	1.616	1.639	1.655
	4	1.602	1.642	1.647	1.657
98726	1	1.603	1.605	1.633	1.646
	2	1.598	1.608	1.635	1.714
	3	1.589	1.629	1.64	1.663
	4	1.615	1.642	1.643	1.649
98727	1	1.584	1.606	1.665	1.667
	2	1.586	1.587	1.677	1.679
	3	1.591	1.597	1.656	1.664
98772	1	1.613	1.619	1.624	1.624
	2	1.561	1.65	1.664	1.664
98903	1	1.605	1.615	1.623	1.625
98905	1	1.586	1.603	1.626	1.63
	2	1.596	1.618	1.628	1.634
	3	1.577	1.62	1.624	1.627
	4	1.597	1.6	1.619	1.634
	5	1.595	1.615	1.617	1.638
	6	1.595	1.608	1.63	1.631
	7	1.598	1.608	1.62	1.63
	8	1.596	1.603	1.626	1.63
	9	1.594	1.601	1.625	1.63
99116	1	1.566	1.592	1.616	1.616
99939	1	1.599	1.61	1.632	1.64
100030	1	1.61	1.615	1.633	1.657
100072	1	1.62	1.629	1.629	1.641
	2	1.615	1.627	1.638	1.642
100074	1	1.596	1.606	1.639	1.648
	2	1.604	1.615	1.631	1.677
	3	1.584	1.612	1.676	1.677
100076	1	1.633	1.633	1.649	1.649
100081	1	1.595	1.61	1.613	1.621
	2	1.603	1.613	1.615	1.618
100082	1	1.623	1.63	1.633	1.643
	2	1.625	1.628	1.633	1.638
	3	1.625	1.633	1.633	1.641
100141	1	1.613	1.616	1.629	1.633
	2	1.603	1.629	1.632	1.632
100142	1	1.629	1.629	1.633	1.652
100145	1	1.603	1.609	1.677	1.678
	2	1.604	1.608	1.643	1.65
100158	1	1.609	1.617	1.628	1.634
	2	1.589	1.616	1.621	1.645
	3	1.6	1.603	1.63	1.662
	4	1.585	1.595	1.6	1.714
100183	1	1.631	1.631	1.646	1.646
100201	1	1.62	1.622	1.622	1.629
100257	1	1.586	1.604	1.668	1.682
100262	1	1.592	1.611	1.65	1.661
	2	1.584	1.618	1.652	1.665
100264	1	1.604	1.63	1.641	1.656
	6	1.62	1.641	1.663	1.663
	7	1.631	1.632	1.632	1.69
100265	1	1.612	1.615	1.638	1.652
	2	1.588	1.613	1.643	1.646
100266	1	1.606	1.618	1.638	1.659
	2	1.59	1.625	1.637	1.636
100279	1	1.583	1.584	1.595	1.616
	2	1.597	1.6	1.609	1.639
	3	1.605	1.618	1.621	1.651
	4	1.584	1.589	1.598	1.605
100283	4	1.591	1.601	1.603	1.603
100296	1	1.621	1.64	1.643	1.66
	2	1.604	1.629	1.654	1.659
	3	1.631	1.632	1.653	1.662
100310	1	1.588	1.615	1.664	1.676
	2	1.576	1.615	1.63	1.658
	3	1.566	1.627	1.628	1.646
100311	3	1.566	1.589	1.633	1.662
	4	1.596	1.605	1.612	1.62
100313	1	1.561	1.631	1.631	1.632
100314	1	1.568	1.626	1.632	1.649
	2	1.566	1.627	1.633	1.64
	3	1.565	1.632	1.634	1.634
100320	1	1.643	1.643	1.643	1.643
100332	1	1.588	1.607	1.647	1.664
	2	1.606	1.609	1.663	1.668
100338	3	1.592	1.615	1.617	1.632
	4	1.596	1.601	1.62	1.645
100341	1	1.605	1.605	1.614	1.614
100348	1	1.596	1.598	1.613	1.614
	2	1.6	1.602	1.611	1.616
100349	1	1.628	1.628	1.628	1.628
100359	1	1.619	1.639	1.639	1.661
100362	1	1.617	1.641	1.641	1.665
100368	1	1.619	1.63	1.63	1.642
100369	1	1.622	1.628	1.628	1.643
100370	1	1.628	1.628	1.63	1.644
100371	1	1.624	1.624	1.636	1.639
100376	1	1.568	1.629	1.632	1.639
	2	1.566	1.636	1.637	1.638
	3	1.583	1.625	1.63	1.634
	4	1.583	1.613	1.642	1.643
	5	1.586	1.623	1.629	1.638
	6	1.58	1.621	1.625	1.645
	7	1.585	1.624	1.639	1.644
	8	1.581	1.615	1.637	1.638
100394	1	1.64	1.64	1.64	1.667
	2	1.623	1.639	1.639	1.639
100402	1	1.591	1.591	1.675	1.68
100421	1	1.617	1.636	1.636	1.656
100428	1	1.622	1.639	1.639	1.657
100431	1	1.588	1.613	1.622	1.635
100432	1	1.611	1.638	1.638	1.661
100433	1	1.615	1.638	1.638	1.663
100443	1	1.634	1.638	1.638	1.665
	2	1.622	1.635	1.655	1.663
100447	1	1.613	1.615	1.615	1.641
100478	1	1.61	1.613	1.631	1.633
	2	1.588	1.634	1.643	1.647
	3	1.606	1.622	1.627	1.643
	4	1.603	1.608	1.634	1.637
	5	1.588	1.608	1.638	1.683
100493	1	1.604	1.615	1.625	1.626
	2	1.6	1.609	1.628	1.636
	5	1.602	1.608	1.624	1.627
	6	1.605	1.614	1.626	1.626
100552	1	1.653	1.653	1.653	1.653
100609	1	1.584	1.622	1.629	1.629
100628	1	1.613	1.636	1.637	1.647
100629	1	1.613	1.63	1.635	1.652
	2	1.615	1.636	1.641	1.646
100631	1	1.593	1.608	1.623	1.633
	2	1.594	1.607	1.63	1.632
	3	1.59	1.606	1.617	1.627
100646	1	1.619	1.62	1.62	1.692
100650	1	1.624	1.634	1.634	1.659
100655	1	1.59	1.63	1.642	1.657
	2	1.599	1.613	1.638	1.654
	3	1.591	1.613	1.627	1.657
	4	1.587	1.617	1.631	1.644
	5	1.597	1.609	1.659	1.66
100682	1	1.617	1.621	1.623	1.625
	2	1.62	1.621	1.622	1.624
100722	1	1.616	1.618	1.62	1.622
	2	1.596	1.611	1.621	1.634
100723	1	1.602	1.616	1.618	1.632
	2	1.606	1.614	1.616	1.635
100738	1	1.589	1.602	1.669	1.687
100743	1	1.585	1.617	1.638	1.652
	2	1.596	1.613	1.632	1.655
	3	1.605	1.628	1.64	1.648
	4	1.603	1.629	1.634	1.646
100748	1	1.621	1.621	1.635	1.641
100756	1	1.591	1.609	1.668	1.678
100757	1	1.6	1.626	1.63	1.69
	2	1.598	1.63	1.648	1.68
100865	1	1.611	1.641	1.641	1.659
100866	1	1.617	1.639	1.639	1.657
100873	1	1.601	1.619	1.63	1.639
110612	1	1.587	1.591	1.592	1.594
150469	1	1.567	1.615	1.623	1.643
	2	1.576	1.611	1.632	1.636
	3	1.573	1.617	1.63	1.636
151520	1	1.56	1.615	1.627	1.632
	2	1.595	1.596	1.607	1.607
	3	1.597	1.597	1.599	1.605
	4	1.566	1.62	1.62	1.635
	5	1.582	1.627	1.629	1.635
	6	1.574	1.63	1.63	1.64
151560	1	1.591	1.608	1.61	1.611
151563	1	1.597	1.619	1.629	1.631
154123	1	1.588	1.615	1.631	1.639
	2	1.576	1.624	1.647	1.667
154124	1	1.593	1.628	1.633	1.635
	2	1.593	1.627	1.631	1.636
	3	1.601	1.612	1.641	1.654
154125	1	1.579	1.63	1.634	1.643
	2	1.58	1.623	1.629	1.635
	3	1.582	1.623	1.625	1.629
	4	1.599	1.613	1.614	1.615
	5	1.588	1.637	1.637	1.639
	6	1.567	1.631	1.639	1.652
155054	1	1.604	1.615	1.626	1.683
	2	1.595	1.609	1.625	1.676
155235	1	1.602	1.603	1.621	1.621
155266	1	1.597	1.6	1.629	1.632
	2	1.585	1.606	1.623	1.633
	3	1.593	1.62	1.629	1.637
	4	1.601	1.602	1.619	1.622
	5	1.599	1.603	1.625	1.627
	6	1.604	1.619	1.62	1.63
	7	1.591	1.619	1.629	1.635
	8	1.596	1.6	1.623	1.638
	9	1.588	1.604	1.629	1.633
	10	1.594	1.623	1.624	1.631
	11	1.59	1.603	1.625	1.627
	12	1.6	1.601	1.618	1.621
156182	1	1.59	1.618	1.637	1.649
	2	1.587	1.625	1.645	1.647
156218	1	1.588	1.619	1.638	1.653
	2	1.599	1.614	1.632	1.655
	3	1.604	1.629	1.64	1.649
	4	1.604	1.63	1.637	1.648
156234	1	1.594	1.594	1.626	1.637
	2	1.594	1.609	1.615	1.624
156236	1	1.607	1.656	1.656	1.656
156610	1	1.589	1.608	1.645	1.665
	2	1.587	1.617	1.672	1.673
156624	1	1.59	1.609	1.639	1.659
	2	1.582	1.606	1.638	1.663
	3	1.601	1.608	1.635	1.638
156625	1	1.613	1.623	1.632	1.635
	2	1.631	1.631	1.632	1.636
156626	1	1.608	1.61	1.616	1.659
	2	1.612	1.613	1.628	1.656
156645	1	1.596	1.642	1.642	1.645
	2	1.591	1.63	1.63	1.639
	3	1.625	1.625	1.649	1.66
156656	1	1.597	1.623	1.627	1.627
	2	1.583	1.609	1.622	1.624
156658	1	1.593	1.631	1.631	1.636
	2	1.606	1.619	1.627	1.633
156659	1	1.584	1.592	1.602	1.64
	2	1.608	1.614	1.632	1.642
156729	1	1.62	1.62	1.632	1.666
156730	1	1.618	1.618	1.627	1.66
156731	1	1.621	1.621	1.632	1.663
156732	1	1.62	1.62	1.632	1.664
156733	1	1.621	1.621	1.631	1.662
156734	1	1.62	1.62	1.631	1.662
156735	1	1.623	1.623	1.634	1.662
156767	1	1.591	1.614	1.64	1.664
156815	1	1.62	1.637	1.637	1.656
157492	1	1.614	1.615	1.616	1.618
157730	1	1.593	1.629	1.638	1.64
157731	1	1.594	1.632	1.634	1.641
157732	1	1.595	1.631	1.635	1.646
157733	1	1.598	1.628	1.639	1.647
157734	1	1.591	1.62	1.648	1.664
157735	1	1.593	1.605	1.662	1.675
158140	1	1.593	1.605	1.668	1.688
158141	1	1.589	1.605	1.672	1.691
158142	1	1.592	1.609	1.673	1.687
158143	1	1.591	1.608	1.669	1.69
158349	1	1.582	1.606	1.622	1.623
158350	1	1.584	1.607	1.62	1.625
158351	1	1.583	1.606	1.622	1.627
158352	1	1.586	1.607	1.621	1.63
158353	1	1.584	1.609	1.624	1.626
158621	1	1.617	1.633	1.633	1.717
158635	1	1.635	1.635	1.635	1.635
158636	1	1.637	1.637	1.637	1.637
158637	1	1.638	1.638	1.638	1.638
158638	1	1.643	1.643	1.643	1.643
158737	1	1.592	1.618	1.648	1.66
158747	1	1.635	1.635	1.635	1.635
	2	1.583	1.618	1.623	1.623
	3	1.577	1.603	1.63	1.63
158907	1	1.592	1.611	1.65	1.661
	2	1.584	1.618	1.652	1.665
159044	1	1.645	1.645	1.645	1.645
159332	1	1.597	1.617	1.618	1.624
	2	1.583	1.626	1.635	1.642
	3	1.59	1.625	1.635	1.635
	4	1.587	1.62	1.621	1.627
159339	1	1.635	1.635	1.639	1.639
159410	1	1.615	1.625	1.635	1.645
159977	1	1.618	1.623	1.629	1.654
159978	1	1.61	1.612	1.636	1.654
	2	1.577	1.641	1.647	1.65
159979	1	1.628	1.638	1.649	1.652
160475	1	1.608	1.611	1.637	1.641
	2	1.612	1.615	1.616	1.657
160477	1	1.6	1.633	1.645	1.645
	2	1.595	1.637	1.637	1.639
	3	1.628	1.628	1.653	1.654
161008	1	1.608	1.622	1.627	1.675
161502	1	1.626	1.639	1.639	1.639
	2	1.626	1.626	1.626	1.709
161641	1	1.587	1.628	1.634	1.656
	2	1.58	1.631	1.632	1.661
161816	1	1.622	1.622	1.64	1.656
	2	1.613	1.613	1.64	1.656
	3	1.609	1.652	1.652	1.667
161983	1	1.589	1.628	1.637	1.657
	2	1.588	1.618	1.636	1.665
	3	1.592	1.614	1.626	1.654
	4	1.596	1.612	1.639	1.642
	5	1.592	1.611	1.632	1.649
	6	1.59	1.614	1.636	1.641
	7	1.591	1.61	1.647	1.657
162406	1	1.654	1.654	1.654	1.654
162466	1	1.613	1.626	1.632	1.633
	3	1.585	1.631	1.645	1.663
	4	1.612	1.619	1.643	1.653
	5	1.598	1.608	1.637	1.638
	7	1.574	1.631	1.636	1.642
	8	1.608	1.625	1.626	1.659
162497	1	1.599	1.603	1.61	1.61
162498	1	1.599	1.604	1.612	1.612
162499	1	1.598	1.605	1.611	1.611
162500	1	1.599	1.603	1.611	1.611
162501	1	1.599	1.603	1.613	1.613
163895	2	1.613	1.621	1.624	1.633
	3	1.572	1.637	1.638	1.656
163896	2	1.595	1.631	1.634	1.644
163897	2	1.596	1.632	1.635	1.642
163898	2	1.595	1.631	1.635	1.641
164876	1	1.605	1.618	1.62	1.634
	2	1.603	1.607	1.632	1.634
	3	1.615	1.636	1.636	1.638
	4	1.607	1.623	1.631	1.634
	5	1.604	1.619	1.62	1.634
	6	1.611	1.615	1.615	1.619
	7	1.607	1.613	1.62	1.636
	8	1.616	1.626	1.628	1.63
165146	1	1.622	1.622	1.64	1.654
	2	1.614	1.614	1.652	1.657
	3	1.625	1.639	1.639	1.66
165147	1	1.621	1.621	1.644	1.646
	2	1.613	1.613	1.645	1.659
	3	1.622	1.642	1.642	1.667
165148	1	1.618	1.618	1.643	1.647
	2	1.611	1.611	1.653	1.659
	3	1.631	1.637	1.637	1.662
165149	1	1.621	1.621	1.639	1.654
	2	1.612	1.612	1.653	1.653
	3	1.625	1.637	1.637	1.666
165150	1	1.622	1.622	1.64	1.655
	2	1.611	1.611	1.652	1.654
	3	1.613	1.645	1.645	1.665
165151	1	1.618	1.618	1.64	1.649
	2	1.595	1.595	1.643	1.644
	3	1.607	1.646	1.646	1.671
166468	1	1.588	1.615	1.619	1.624
166506	1	1.6	1.61	1.618	1.621
	2	1.599	1.614	1.636	1.67
	3	1.606	1.611	1.636	1.655
	4	1.595	1.603	1.607	1.609
166622	1	1.596	1.626	1.632	1.642
	2	1.584	1.611	1.639	1.656
166767	1	1.586	1.609	1.61	1.615
167306	1	1.637	1.637	1.637	1.637
170134	1	1.585	1.62	1.624	1.638
	2	1.584	1.62	1.622	1.636
	3	1.582	1.631	1.639	1.642
	4	1.58	1.626	1.636	1.637
	5	1.594	1.618	1.628	1.638
170703	1	1.592	1.62	1.622	1.645
	2	1.602	1.612	1.616	1.64
	3	1.599	1.605	1.653	1.661
170896	1	1.604	1.604	1.604	1.632
170957	1	1.602	1.607	1.628	1.64
	2	1.604	1.607	1.617	1.652
	3	1.609	1.612	1.633	1.637
	4	1.608	1.609	1.63	1.63
170959	1	1.608	1.616	1.637	1.643
	2	1.607	1.62	1.642	1.648
	3	1.615	1.616	1.634	1.636
	4	1.606	1.612	1.622	1.646
171040	1	1.582	1.582	1.648	1.648
	2	1.57	1.577	1.643	1.648
	3	1.6	1.609	1.633	1.642
	4	1.593	1.601	1.64	1.646
171049	1	1.592	1.631	1.64	1.657
	2	1.632	1.635	1.641	1.66
171094	2	1.591	1.617	1.646	1.662
171097	1	1.596	1.603	1.613	1.65
	2	1.599	1.607	1.61	1.657
171098	1	1.59	1.607	1.632	1.674
	2	1.584	1.599	1.627	1.658
171099	1	1.61	1.616	1.617	1.632
	2	1.605	1.612	1.622	1.634
171177	1	1.637	1.637	1.637	1.67
171470	1	1.617	1.623	1.644	1.663
171803	2	1.638	1.648	1.652	1.653
	5	1.619	1.646	1.65	1.654
	6	1.624	1.645	1.654	1.656
171804	2	1.638	1.653	1.653	1.655
	5	1.629	1.646	1.657	1.659
	6	1.622	1.649	1.653	1.658
171805	5	1.615	1.638	1.654	1.655
	6	1.619	1.644	1.649	1.659
171816	1	1.593	1.612	1.646	1.666
171817	1	1.594	1.612	1.648	1.666
171933	1	1.597	1.634	1.635	1.656
	2	1.598	1.613	1.648	1.663
	3	1.583	1.617	1.63	1.668
	4	1.59	1.612	1.64	1.64
	5	1.588	1.615	1.65	1.662
171934	1	1.598	1.63	1.632	1.656
	2	1.597	1.61	1.652	1.662
	3	1.582	1.618	1.632	1.672
	4	1.59	1.612	1.639	1.645
	5	1.591	1.616	1.652	1.658
171941	1	1.601	1.604	1.626	1.632
	2	1.616	1.616	1.633	1.634
	3	1.615	1.628	1.641	1.642
	4	1.601	1.601	1.628	1.632
171943	1	1.611	1.613	1.621	1.649
	2	1.613	1.613	1.642	1.643
	3	1.611	1.615	1.639	1.642
	4	1.61	1.613	1.626	1.641
171945	1	1.61	1.611	1.626	1.645
	2	1.615	1.619	1.64	1.642
	3	1.615	1.625	1.642	1.644
	4	1.607	1.608	1.627	1.643
171947	1	1.604	1.606	1.628	1.637
	2	1.618	1.619	1.635	1.638
	3	1.622	1.631	1.65	1.652
	4	1.606	1.607	1.625	1.629
171949	1	1.602	1.603	1.628	1.646
	2	1.609	1.612	1.63	1.644
	3	1.611	1.616	1.647	1.65
	4	1.599	1.606	1.626	1.638
171950	1	1.603	1.603	1.621	1.637
	2	1.615	1.616	1.636	1.644
	3	1.618	1.619	1.643	1.648
	4	1.604	1.606	1.626	1.634
171951	1	1.603	1.604	1.627	1.641
	2	1.612	1.62	1.642	1.646
	3	1.614	1.624	1.64	1.645
	4	1.604	1.607	1.628	1.635
171952	1	1.603	1.606	1.621	1.641
	2	1.612	1.618	1.638	1.642
	3	1.617	1.618	1.642	1.647
	4	1.609	1.609	1.625	1.637
171954	1	1.594	1.595	1.625	1.629
	2	1.617	1.62	1.636	1.637
	3	1.619	1.631	1.645	1.645
	4	1.601	1.602	1.624	1.629
171955	1	1.6	1.605	1.625	1.642
	2	1.613	1.614	1.642	1.643
	3	1.616	1.621	1.642	1.643
	4	1.601	1.601	1.632	1.634
171956	1	1.584	1.593	1.628	1.63
	2	1.615	1.62	1.639	1.652
	3	1.628	1.631	1.631	1.644
	4	1.59	1.591	1.607	1.613
172100	1	1.588	1.611	1.655	1.678
	2	1.591	1.616	1.681	1.685
172733	1	1.618	1.621	1.621	1.668
172820	1	1.6	1.617	1.655	1.67
	2	1.605	1.607	1.654	1.659
	3	1.602	1.608	1.651	1.655
173268	1	1.606	1.641	1.66	1.672
	2	1.585	1.622	1.632	1.67
	3	1.599	1.623	1.628	1.636
	4	1.595	1.599	1.631	1.637
[truncated: 307 more rows]
