# Supplementary material for: Bond-length distributions for ions bonded to oxygen: metalloids and post-transition metals
Source: Acta Crystallogr B Struct Sci Cryst Eng Mater. 2018 Jan 12;74(Pt 1):63–78. doi: 10.1107/S2052520617017437 (PMC5798398; doi:10.1107/S2052520617017437)
Supplement: Supplementary file 16 [file b-74-00063-sup16.txt]

ICSD_#	Ion_#	Bond 1	Bond 2	Bond 3	Bond 4	Bond 5	Bond 6	Bond 7	Bond 8	Bond 9
966	2	2.08	2.099	2.121
35420	1	2.004	2.085	2.088
	2	2.081	2.085	2.098
	3	2.045	2.07	2.099
35421	1	2.019	2.086	2.125
	2	2.037	2.09	2.147
	3	2.056	2.088	2.151
	4	2.031	2.092	2.119
37115	1	2.006	2.072	2.101
	2	2.057	2.139	2.147
59857	1	2.109	2.109	2.109
	2	2.095	2.101	2.108
86640	1	2.089	2.109	2.119
	2	2.078	2.093	2.113
	3	2.073	2.129	2.162
	4	2.062	2.106	2.119
90843	2	2.1	2.1	2.1
409786	1	2.089	2.089	2.089
413552	1	2.102	2.102	2.102
413553	1	2.111	2.111	2.111
	2	2.102	2.109	2.11
23339	2	2.065	2.168	2.281	2.47
32684	1	2.236	2.242	2.264	2.324
84975	2	2.107	2.157	2.199	2.798
90843	1	2.083	2.109	2.127	2.881
156236	1	2.063	2.067	2.5	2.5
	2	2.086	2.086	2.435	2.5
966	1	2.117	2.119	2.122	2.961	2.983
15778	3	2.062	2.14	2.179	2.945	2.979
27567	1	2.08	2.155	2.178	3.012	3.036
	2	2.105	2.132	2.153	2.924	3.067
250207	1	2.188	2.227	2.233	2.496	2.69
966	3	2.152	2.237	2.315	2.849	2.861	2.944
23339	3	2.082	2.169	2.263	2.743	2.951	3.251
50969	2	2.078	2.294	2.443	2.51	2.727	3.082
54909	1	2.23	2.23	2.391	2.391	2.875	2.875
96547	1	2.068	2.297	2.433	2.433	2.982	2.982
	2	2.116	2.116	2.534	2.534	3.046	3.046
109619	1	2.194	2.392	2.436	2.436	2.48	2.48
	2	2.169	2.377	2.377	2.504	2.504	2.524
150151	1	2.232	2.232	2.393	2.393	2.879	2.879
15778	1	2.062	2.161	2.384	2.485	3.225	3.273	3.316
35101	2	2.136	2.226	2.34	2.523	2.913	3.213	3.407
25033	1	2.15	2.297	2.339	2.609	2.629	3.214	3.241	3.255
35101	1	2.151	2.263	2.353	2.562	2.826	3.005	3.286	3.327
54078	1	2.115	2.173	2.301	2.455	2.903	3.14	3.181	3.28
200364	1	2.209	2.209	2.466	2.466	2.912	2.912	3.181	3.181
202827	1	2.177	2.177	2.421	2.421	3.007	3.007	3.216	3.216
10437	2	2.157	2.157	2.157	3.014	3.014	3.014	3.312	3.312	3.312
