# Supplementary material for: Bond-length distributions for ions bonded to oxygen: metalloids and post-transition metals
Source: Acta Crystallogr B Struct Sci Cryst Eng Mater. 2018 Jan 12;74(Pt 1):63–78. doi: 10.1107/S2052520617017437 (PMC5798398; doi:10.1107/S2052520617017437)
Supplement: Supplementary file 17 [file b-74-00063-sup17.txt]

ICSD_#	Ion_#	Bond 1	Bond 2	Bond 3	Bond 4	Bond 5	Bond 6	Bond 7
158	1	1.947	1.956	1.96	1.96
40217	1	1.951	1.955	1.96	1.968
65970	1	1.94	1.953	1.956	1.969
202818	1	1.935	1.955	1.961	1.97
103	1	2.04	2.04	2.066	2.066	2.075	2.075
600	1	2.029	2.029	2.047	2.047	2.052	2.052
12126	1	2.014	2.014	2.03	2.03	2.063	2.063
20545	1	2.004	2.026	2.048	2.053	2.054	2.129
	2	2.027	2.032	2.038	2.046	2.06	2.109
20548	1	1.996	2.056	2.063	2.072	2.075	2.087
	2	2.025	2.035	2.037	2.068	2.094	2.104
	3	2.022	2.031	2.033	2.056	2.064	2.088
	4	2.014	2.02	2.063	2.083	2.091	2.092
20551	1	2.021	2.025	2.037	2.056	2.056	2.064
20768	1	2.043	2.043	2.046	2.046	2.046	2.046
20804	1	2.046	2.046	2.046	2.046	2.046	2.046
30998	1	2.048	2.048	2.048	2.048	2.048	2.048
32672	1	2.041	2.041	2.062	2.062	2.068	2.068
50945	1	2.019	2.027	2.033	2.033	2.042	2.042
59160	1	2.061	2.061	2.061	2.061	2.063	2.063
59161	1	2.054	2.054	2.06	2.06	2.066	2.066
63395	1	1.998	1.998	2.072	2.072	2.104	2.126
67727	1	2.023	2.023	2.023	2.13	2.13	2.13
	2	2.052	2.052	2.056	2.056	2.056	2.056
79165	1	2.055	2.055	2.055	2.055	2.055	2.055
91102	1	2.051	2.051	2.056	2.056	2.07	2.07
92464	1	2.071	2.071	2.071	2.071	2.071	2.071
92465	1	2.06	2.06	2.06	2.06	2.06	2.06
92552	1	2.053	2.053	2.056	2.056	2.056	2.056
100511	1	2.003	2.003	2.003	2.107	2.107	2.107
151591	1	2.055	2.055	2.056	2.056	2.057	2.057
154716	1	2.055	2.055	2.056	2.056	2.057	2.057
154717	1	2.028	2.028	2.038	2.038	2.054	2.054
155235	1	2.01	2.01	2.01	2.063	2.063	2.063
249128	1	2.065	2.065	2.065	2.065	2.065	2.065
280588	1	2.039	2.039	2.055	2.055	2.063	2.063
109856	1	2.072	2.076	2.12	2.121	2.136	2.141	2.142
