# Supplementary material for: Bond-length distributions for ions bonded to oxygen: metalloids and post-transition metals
Source: Acta Crystallogr B Struct Sci Cryst Eng Mater. 2018 Jan 12;74(Pt 1):63–78. doi: 10.1107/S2052520617017437 (PMC5798398; doi:10.1107/S2052520617017437)
Supplement: Supplementary file 18 [file b-74-00063-sup18.txt]

ICSD_#	Ion_#	Bond 1	Bond 2	Bond 3	Bond 4	Bond 5	Bond 6	Bond 7	Bond 8	Bond 9	Bond 10	Bond 11	Bond 12
2384	1	1.848	1.852	1.852
38036	1	1.856	1.856	1.862
59164	1	1.846	1.846	1.846
65640	1	1.819	1.819	1.819
50702	1	1.87	1.87	2.097	2.097
50703	1	1.872	1.872	2.101	2.101
50704	1	1.874	1.874	2.091	2.091
50705	1	1.875	1.875	2.098	2.098
82490	1	1.857	1.857	2.104	2.104
409543	1	1.852	1.852	2.16	2.16
416333	2	1.847	1.878	1.956	2.176
2397	1	1.834	1.899	2.034	2.219	3.292
26451	1	1.841	1.869	1.994	2.249	3.113
26452	1	1.849	1.853	1.96	2.422	3.288
26536	1	1.843	1.855	1.918	2.551	3.32
35345	2	1.853	1.89	2.01	2.263	2.966
37069	2	1.844	1.845	2.047	2.25	3.248
59166	1	1.831	1.84	1.984	2.675	3.586
	2	1.829	1.838	1.971	2.7	3.579
59167	2	1.841	1.955	1.978	2.398	2.512
86782	1	1.908	1.923	2.033	2.161	2.537
88996	2	1.822	1.919	2.101	2.181	3.26
201059	1	1.813	1.909	2.072	2.143	2.713
202451	1	1.866	1.906	1.921	2.425	2.8
280627	1	1.853	1.875	1.879	2.961	3.157
409543	2	1.859	1.859	1.883	3.013	3.013
416333	3	1.866	1.87	1.883	2.639	3.156
1	2	1.846	1.885	1.891	2.68	2.853	3.105
1102	1	1.869	1.877	1.884	2.951	3.08	3.237
2397	2	1.84	1.87	1.971	2.506	3.01	3.42
4320	1	1.857	1.857	1.88	2.783	3.595	3.595
24781	1	1.831	1.831	1.831	3.489	3.489	3.489
26451	2	1.85	1.882	1.972	2.327	2.969	3.177
26533	2	1.886	1.996	1.996	2.247	2.247	3.249
26533	3	1.877	1.877	1.895	2.901	3.085	3.085
26536	2	1.837	1.904	2.026	2.153	3.442	3.49
35345	1	1.849	1.888	2	2.294	3.349	3.478
36394	1	1.889	1.9	1.9	2.695	2.72	2.72
50702	2	1.874	1.92	1.943	2.342	2.701	3.124
50703	2	1.881	1.933	1.961	2.323	2.637	3.092
50704	2	1.861	1.929	1.98	2.208	2.916	3.077
50705	2	1.865	1.909	1.943	2.317	2.773	3.155
59167	1	1.859	1.871	2.018	2.311	2.995	3.315
59168	1	2.104	2.104	2.104	2.104	2.104	2.104
60067	2	1.869	1.888	1.916	2.546	2.754	3.369
73991	1	1.867	1.878	2.005	2.297	2.927	2.938
73992	1	1.867	1.882	1.996	2.278	2.913	2.966
73993	1	1.87	1.887	1.994	2.265	2.901	2.972
73994	1	1.874	1.889	1.987	2.245	2.898	2.981
73995	1	1.882	1.892	1.985	2.248	2.883	3
82490	2	1.868	1.908	1.943	2.39	2.827	3.134
82641	1	1.863	1.892	1.965	2.431	2.69	3.234
85922	1	1.882	1.895	1.914	2.561	2.578	3.02
87752	1	1.873	1.895	1.917	2.708	2.952	3.055
88996	1	1.868	1.9	1.918	2.814	3.378	3.411
	4	1.838	1.839	1.883	2.876	3.558	3.576
	6	1.823	1.864	1.868	2.774	3.35	3.388
90109	1	1.857	1.857	2.118	2.118	3.024	3.024
90110	1	1.862	1.862	2.128	2.128	3.019	3.019
90111	1	1.857	1.857	2.124	2.124	3.232	3.232
92444	1	2.087	2.087	2.087	2.087	2.087	2.087
94349	2	1.874	1.884	1.887	2.638	2.851	2.887
	3	1.835	1.87	1.899	2.729	2.859	3.113
94451	4	1.846	1.868	1.948	2.537	3.049	3.109
100418	1	1.857	1.863	1.885	2.983	3.017	3.056
100460	2	1.83	1.91	1.916	2.862	3.002	3.019
	3	1.88	1.915	1.916	2.434	2.875	3.169
100693	1	1.874	1.875	1.882	2.908	3	3.099
100694	1	1.868	1.873	1.879	2.9	3.002	3.049
150779	2	1.837	1.898	1.912	2.853	2.857	3.399
	3	1.833	1.943	2.108	2.155	2.769	3.264
170916	3	1.832	1.946	1.946	2.673	2.673	2.974
	5	1.839	1.919	1.919	2.714	2.714	2.937
170917	2	1.842	1.91	1.91	2.702	2.702	2.921
	3	1.809	1.908	1.908	2.747	2.747	2.953
200965	1	1.832	1.834	1.895	3.077	3.132	3.414
404297	2	1.848	1.848	2.053	2.154	3.265	3.265
407752	1	1.844	1.9	1.907	2.733	2.971	2.987
409543	4	1.857	1.9	1.9	2.798	2.856	2.856
413651	2	1.826	1.882	1.989	2.515	3.265	3.299
413652	2	1.834	1.881	1.991	2.483	3.246	3.289
413664	4	1.85	1.873	1.944	2.54	3.06	3.109
413665	4	1.85	1.862	1.943	2.539	3.052	3.109
43666	4	1.861	1.868	1.954	2.519	3.01	3.099
43667	4	1.855	1.869	1.945	2.529	3.016	3.113
413668	4	1.852	1.871	1.941	2.526	3.01	3.112
413669	4	1.853	1.868	1.947	2.517	3.002	3.123
8017	2	1.83	2.125	2.125	2.125	2.125	3.259	3.259
23395	3	1.859	1.887	2.06	2.172	2.419	2.97	2.983
36394	2	1.895	1.935	1.944	2.482	2.542	2.743	3.152
37069	3	1.849	1.851	1.879	3.135	3.333	3.404	3.556
60067	1	1.869	1.882	1.894	2.763	3.002	3.24	3.287
72709	1	1.872	1.876	1.93	2.707	2.953	2.975	3.418
	3	1.87	1.899	2.074	2.284	2.764	3.287	3.383
	4	1.848	1.89	1.955	2.408	2.942	2.985	3.199
73442	1	1.826	1.865	1.896	2.652	2.789	3.13	3.277
86782	2	1.867	1.872	2.04	2.327	2.951	3.045	3.168
88996	5	1.809	1.903	1.922	2.549	3.231	3.398	3.418
90371	1	1.862	1.893	2.029	2.2	3.006	3.057	3.149
92298	1	1.898	1.908	1.966	2.273	2.935	2.975	3.179
94349	1	1.868	1.872	2.057	2.169	2.844	2.945	3.1
94451	2	1.864	1.886	1.967	2.626	2.72	3.02	3.127
94462	1	1.882	1.893	1.9	2.82	2.823	2.885	3.203
97532	1	1.894	1.922	1.975	2.428	2.439	2.655	3.107
100460	1	1.861	1.883	1.914	2.782	2.911	2.958	3.088
100661	1	1.91	1.956	2.102	2.11	2.442	2.906	3.381
170916	1	1.936	1.936	2.097	2.234	2.773	2.773	2.929
	2	1.882	1.93	1.93	2.67	2.72	2.72	3.05
171245	1	1.849	1.858	1.898	3.149	3.151	3.184	3.278
201059	3	1.833	1.893	2.111	2.143	3.024	3.077	3.196
201784	1	1.886	2.021	2.032	2.218	2.218	3.009	3.083
280793	1	1.85	1.899	2.168	2.174	2.934	3.021	3.052
281698	1	1.891	1.899	1.932	2.313	2.882	2.967	3.152
409543	3	1.856	1.868	2.008	2.338	2.984	3.105	3.299
413664	2	1.863	1.895	1.965	2.636	2.725	3.038	3.134
413665	2	1.864	1.885	1.964	2.62	2.719	3.02	3.122
413666	2	1.883	1.883	1.96	2.607	2.724	3.003	3.114
413667	2	1.866	1.892	1.974	2.579	2.728	2.972	3.11
413668	2	1.868	1.888	1.976	2.559	2.734	2.956	3.105
413669	2	1.86	1.885	1.974	2.541	2.728	2.933	3.099
415255	1	1.828	1.908	1.998	2.427	2.727	3.092	3.099
416032	1	1.917	2.028	2.062	2.145	2.198	3.139	3.339
6	1	1.905	1.905	1.944	2.569	2.569	2.705	3.05	3.08
73	1	1.886	1.898	2.079	2.098	2.686	2.99	3.282	3.4
	2	1.861	1.899	2.022	2.233	2.629	3.014	3.359	3.396
500	1	1.902	1.92	1.92	2.704	2.704	2.807	2.978	2.978
613	1	1.891	1.913	1.999	2.258	2.627	2.845	3.07	3.197
1885	2	1.883	1.902	2.019	2.144	2.82	3.199	3.26	3.318
10034	2	1.838	1.838	2.103	2.103	2.953	2.953	3.268	3.268
23395	4	1.862	2.01	2.086	2.108	2.307	2.856	3.193	3.467
24831	1	1.903	1.935	2.094	2.12	2.835	2.921	2.978	3.253
	2	1.926	2.01	2.019	2.229	2.657	2.844	2.885	3.213
32608	1	1.888	1.928	2.047	2.171	2.797	2.846	2.914	3.279
63031	1	1.92	1.92	2.073	2.073	2.965	2.965	3.107	3.107
68878	2	1.831	1.876	1.989	2.435	3.21	3.286	3.569	3.615
72709	2	1.87	1.895	1.972	2.498	2.734	2.98	3.331	3.494
78917	1	1.881	1.889	1.901	2.665	2.895	2.919	3.175	3.405
84704	1	1.81	1.954	2.016	2.476	2.84	2.896	3.077	3.256
85922	2	1.84	1.894	1.906	2.69	3.27	3.284	3.303	3.353
87735	2	1.88	1.88	2.125	2.125	2.905	2.905	3.301	3.301
88996	7	1.843	1.92	1.929	2.723	3.133	3.466	3.59	3.607
90371	3	1.862	1.898	1.906	2.799	2.836	2.845	3.009	3.551
	5	1.856	1.894	1.903	2.781	2.884	2.975	2.987	3.493
	8	1.866	1.89	2.046	2.245	3.082	3.139	3.15	3.464
92298	2	1.87	1.894	1.898	2.984	3.018	3.04	3.223	3.27
94451	3	1.867	1.873	1.913	2.804	3.059	3.144	3.261	3.401
98902	1	1.867	1.867	2.113	2.113	2.915	2.915	3.336	3.336
100139	1	1.895	1.918	1.989	2.418	2.791	2.971	3.347	3.354
100151	1	1.896	1.942	1.991	2.286	2.555	2.828	3.132	3.309
	2	1.899	1.923	2.032	2.204	2.395	3.149	3.177	3.433
	3	1.86	1.982	2.083	2.165	2.655	2.737	3.142	3.361
160677	1	1.878	1.955	2.046	2.089	2.943	3.044	3.27	3.339
170714	1	1.891	1.943	2.017	2.125	2.644	2.942	3.208	3.293
170916	4	1.894	1.894	1.956	2.427	2.824	2.824	2.905	3.421
170917	1	1.89	1.89	2.021	2.176	2.77	2.77	3.113	3.587
171245	2	1.869	1.882	2.183	2.183	2.86	3.258	3.303	3.303
171247	1	1.838	1.891	1.987	2.617	2.898	3.22	3.353	3.494
171758	1	1.906	1.906	2.043	2.043	2.787	2.787	3.374	3.374
201059	2	1.845	1.895	1.916	2.615	2.963	3.134	3.444	3.546
201784	2	1.896	1.908	2.031	2.206	2.732	2.822	3.126	3.42
202318	2	1.84	1.86	1.86	2.947	3.035	3.159	3.256	3.354
281268	1	1.853	1.854	1.882	2.886	3.03	3.135	3.284	3.438
281268	2	1.865	1.899	1.942	2.693	2.743	2.785	3.354	3.429
409713	1	1.858	1.858	2.166	2.166	2.997	2.997	3.469	3.469
412807	1	1.876	2.08	2.104	2.145	2.164	3.019	3.096	3.143
	2	1.894	1.973	2.09	2.093	2.202	3.021	3.265	3.332
413653	2	1.833	1.891	1.996	2.412	3.186	3.274	3.539	3.582
413655	2	1.81	1.87	1.971	2.436	3.191	3.252	3.561	3.597
413656	2	1.83	1.895	1.998	2.398	3.176	3.267	3.528	3.566
413657	2	1.833	1.889	1.996	2.384	3.167	3.26	3.514	3.558
43658	2	1.837	1.898	2.004	2.37	3.155	3.264	3.488	3.542
413659	2	1.835	1.895	2.001	2.361	3.149	3.256	3.479	3.525
413660	2	1.834	1.896	2.001	2.349	3.145	3.258	3.467	3.517
413662	2	1.836	1.9	2.006	2.328	3.131	3.252	3.437	3.501
413663	2	1.833	1.897	2.008	2.329	3.119	3.235	3.43	3.488
413664	3	1.866	1.875	1.912	2.831	3.061	3.148	3.27	3.401
413665	3	1.867	1.87	1.911	2.812	3.063	3.14	3.266	3.399
413666	3	1.873	1.881	1.908	2.791	3.055	3.133	3.244	3.4
413667	3	1.873	1.875	1.908	2.775	3.045	3.119	3.255	3.389
413668	3	1.871	1.873	1.905	2.76	3.046	3.112	3.247	3.387
413669	3	1.875	1.88	1.915	2.732	3.046	3.114	3.244	3.375
413933	1	1.84	1.9	2.005	2.339	3.136	3.264	3.451	3.506
415472	2	1.832	2.017	2.017	2.396	2.396	2.942	3.16	3.16
416333	4	1.87	1.88	1.899	2.639	3.022	3.06	3.083	3.21
	7	1.876	1.9	1.934	2.842	2.847	2.852	3.04	3.203
655884	1	1.88	1.88	2.121	2.121	2.867	2.867	3.487	3.487
1728	5	1.92	2.017	2.017	2.275	2.275	2.963	2.963	3.138	3.182
10034	1	1.844	1.859	1.86	3.031	3.084	3.144	3.157	3.374	3.556
29338	1	1.895	1.92	1.92	2.623	2.623	2.87	3.216	3.216	3.39
67573	3	1.877	1.889	1.903	2.657	2.741	3.031	3.277	3.497	3.531
90371	2	1.89	1.899	1.9	2.462	2.816	2.9	3.09	3.403	3.674
	4	1.891	1.904	1.925	2.352	2.854	2.912	3.095	3.404	3.629
	6	1.863	1.877	1.93	2.558	3.019	3.323	3.33	3.472	3.482
	7	1.862	1.905	1.934	2.442	2.992	3.309	3.323	3.413	3.523
97532	2	1.867	1.889	1.966	2.435	2.656	2.955	3.311	3.318	3.32
100151	4	1.897	1.95	2.093	2.108	2.748	2.874	2.919	3.254	3.394
170272	1	1.888	1.891	1.914	2.782	2.806	3.168	3.231	3.298	3.379
405107	1	1.875	1.893	1.893	3.015	3.015	3.037	3.037	3.053	3.053
405108	1	1.861	1.879	1.879	2.99	2.99	3.032	3.032	3.052	3.052
413007	1	1.879	1.882	1.891	2.833	2.84	3.28	3.401	3.492	3.501
26533	1	1.863	1.877	1.944	2.472	3.093	3.173	3.492	3.514	3.558	3.629
68878	1	1.864	1.877	1.883	2.694	3.132	3.405	3.525	3.564	3.573	3.695
94451	5	1.879	1.892	1.926	2.475	3.061	3.182	3.513	3.573	3.648	3.736
170917	4	1.879	1.879	2.006	2.417	2.891	2.891	3.187	3.327	3.327	3.376
201784	3	1.874	1.882	1.949	2.525	2.611	2.861	3.197	3.373	3.536	3.552
413933	2	1.87	1.882	1.898	2.587	3.06	3.338	3.45	3.481	3.54	3.635
8205	1	1.92	2.088	2.088	2.09	2.09	3.216	3.216	3.449	3.449	3.541	3.541
171247	2	1.882	1.882	1.902	2.698	2.698	2.865	3.197	3.42	3.479	3.581	3.581
67573	2	1.884	1.89	1.909	2.81	2.962	3.116	3.184	3.274	3.343	3.372	3.405	3.511
202318	1	1.844	1.867	1.888	2.907	3.349	3.389	3.467	3.482	3.495	3.566	3.575	3.697
281503	1	1.865	1.924	1.962	2.352	3.131	3.151	3.156	3.274	3.301	3.351	3.367	3.374
