# Supplementary material for: Bond-length distributions for ions bonded to oxygen: metalloids and post-transition metals
Source: Acta Crystallogr B Struct Sci Cryst Eng Mater. 2018 Jan 12;74(Pt 1):63–78. doi: 10.1107/S2052520617017437 (PMC5798398; doi:10.1107/S2052520617017437)
Supplement: Supplementary file 19 [file b-74-00063-sup19.txt]

ICSD_#	Ion_#	Bond 1	Bond 2	Bond 3	Bond 4	Bond 5	Bond 6
42	1	1.913	1.913	1.913	1.922	1.922	1.922
313	1	1.902	1.902	1.903	1.903	1.911	1.911
1485	1	1.91	1.91	1.936	1.936	2.042	2.042
1492	1	1.848	1.867	1.978	1.996	2.005	2.048
	2	1.835	1.84	1.975	1.987	2.015	2.019
1529	1	1.921	1.921	1.921	1.921	1.921	1.921
1671	1	1.871	1.908	1.913	1.93	1.985	2.023
1885	1	1.903	1.903	1.903	1.947	1.947	1.947
2173	1	1.899	1.899	1.901	1.901	1.906	1.906
2174	1	1.904	1.904	1.904	1.904	1.904	1.904
2390	1	1.912	1.912	1.912	1.912	1.912	1.912
2403	1	1.877	1.884	1.897	1.901	2.025	2.036
8017	1	1.902	1.902	1.902	1.902	1.924	1.924
8038	1	1.877	1.877	1.904	1.904	1.937	1.937
8039	1	1.92	1.92	1.92	1.93	1.93	1.93
8127	1	1.87	1.87	1.957	1.957	1.957	1.957
8205	2	1.906	1.906	1.913	1.913	1.938	1.952
10445	1	1.859	1.873	1.946	1.953	1.989	2.002
15270	1	1.909	1.909	1.912	1.912	1.932	1.932
16431	1	1.923	1.923	1.924	1.924	1.929	1.929
	2	1.914	1.914	1.933	1.933	1.938	1.938
16432	1	1.878	1.911	1.924	1.928	1.931	1.932
23295	1	1.923	1.923	1.923	1.923	1.923	1.923
26365	1	1.923	1.923	1.923	1.923	1.923	1.923
26366	1	1.902	1.902	1.907	1.907	1.912	1.942
26367	1	1.873	1.904	1.908	1.919	1.93	1.945
27188	1	1.831	1.831	1.916	1.916	1.932	1.932
	2	1.883	1.883	1.927	1.927	1.943	1.943
30853	1	1.91	1.91	1.915	1.915	1.919	1.919
30977	1	1.947	1.947	1.947	1.947	1.947	1.947
32538	1	1.905	1.917	1.919	1.922	1.924	1.932
32637	1	1.858	1.873	1.903	1.906	1.946	1.961
35084	1	1.904	1.904	1.924	1.924	1.948	1.948
35085	1	1.915	1.915	1.926	1.926	1.931	1.931
35436	1	1.91	1.91	1.91	1.91	1.91	1.91
35645	1	1.892	1.904	1.904	1.909	1.926	1.935
35646	1	1.906	1.907	1.909	1.914	1.916	1.937
35647	1	1.908	1.908	1.908	1.908	1.908	1.908
36051	1	1.908	1.908	1.912	1.912	1.919	1.919
	2	1.905	1.905	1.916	1.916	1.921	1.921
37134	1	1.936	1.936	1.936	1.936	1.936	1.936
39623	1	1.913	1.913	1.944	1.944	1.95	1.95
40247	1	1.927	1.927	1.927	1.927	1.927	1.927
51492	1	1.888	1.908	1.92	1.926	1.927	1.938
	2	1.826	1.897	1.94	1.943	1.964	1.968
59168	2	1.886	1.886	1.941	1.941	1.941	1.941
60260	1	1.909	1.909	1.909	1.909	1.909	1.909
	2	1.896	1.896	1.896	2.046	2.046	2.046
62134	1	1.89	1.906	1.917	1.92	1.954	1.961
62752	1	1.909	1.909	1.916	1.916	1.92	1.92
62756	1	1.908	1.908	1.91	1.91	1.911	1.911
63136	1	1.906	1.908	1.909	1.911	1.915	1.915
64791	1	1.833	1.833	1.833	2.006	2.006	2.006
65308	1	1.849	1.857	1.946	1.948	1.968	1.995
65978	1	1.933	1.942	1.955	1.961	1.965	1.969
67954	1	1.917	1.917	1.931	1.931	1.933	1.933
67955	1	1.924	1.924	1.942	1.942	1.955	1.955
	2	1.917	1.917	1.925	1.925	1.927	1.927
68299	1	1.907	1.907	1.913	1.913	1.915	1.915
68372	1	1.911	1.911	1.911	1.911	1.911	1.911
73090	1	1.905	1.927	1.927	1.928	1.934	1.938
	2	1.917	1.917	1.918	1.92	1.921	1.933
73128	1	1.923	1.923	1.926	1.926	1.931	1.931
	2	1.912	1.912	1.913	1.915	1.917	1.938
73242	1	1.91	1.91	1.915	1.915	1.922	1.922
73259	1	1.875	1.907	1.909	1.918	1.978	2.009
74034	1	1.905	1.912	1.914	1.92	1.923	1.925
76868	1	1.922	1.922	1.922	1.922	1.922	1.922
78346	1	1.906	1.906	1.906	1.906	1.915	1.915
78359	1	1.847	1.847	1.977	1.977	1.991	1.991
	2	1.84	1.84	1.969	1.969	1.984	1.984
81439	1	1.917	1.917	1.92	1.92	1.95	1.95
81607	1	1.91	1.91	1.918	1.918	1.991	1.991
82481	1	1.893	1.899	1.949	1.951	1.959	1.976
84309	1	1.92	1.92	1.92	1.92	1.92	1.92
85574	1	1.925	1.925	1.925	1.925	1.925	1.925
89260	1	1.922	1.922	1.922	1.922	1.922	1.922
93017	1	1.901	1.901	1.907	1.907	1.909	1.909
	2	1.912	1.912	1.917	1.917	1.921	1.921
100512	1	1.909	1.909	1.916	1.916	1.923	1.923
100579	1	1.9	1.9	1.92	1.92	1.921	1.921
100661	2	1.885	1.885	1.936	1.936	1.98	1.98
100690	1	1.879	1.913	1.917	1.919	1.924	1.927
100691	1	1.892	1.916	1.916	1.917	1.917	1.941
151926	1	1.896	1.896	1.899	1.899	1.903	1.903
	2	1.909	1.909	1.916	1.916	1.917	1.917
152720	1	1.909	1.909	1.911	1.911	1.921	1.921
	2	1.917	1.917	1.918	1.918	1.919	1.919
152760	1	1.905	1.905	1.909	1.909	1.92	1.92
	2	1.901	1.901	1.916	1.916	1.931	1.931
153123	2	1.913	1.913	1.916	1.916	1.917	1.917
156007	1	1.904	1.904	1.914	1.914	1.927	1.927
	2	1.906	1.906	1.918	1.918	1.921	1.921
164134	1	1.934	1.934	1.953	1.953	1.998	1.998
170043	1	1.913	1.913	1.914	1.914	1.92	1.92
171641	1	1.895	1.895	1.895	1.916	1.916	1.916
200499	1	1.929	1.929	1.932	1.932	1.933	1.933
	2	1.834	1.9	1.941	1.952	1.958	1.961
201561	1	1.886	1.898	1.919	1.927	1.931	1.966
203185	1	1.903	1.903	1.908	1.908	1.926	1.926
240209	1	1.887	1.889	1.919	1.92	1.985	1.991
	2	1.886	1.896	1.916	1.917	2.001	2.012
240377	1	1.923	1.923	1.923	1.956	1.956	1.956
245054	1	1.925	1.925	1.925	1.925	1.925	1.925
	2	1.921	1.921	1.921	1.921	1.921	1.921
245056	1	1.901	1.906	1.923	1.925	1.926	1.943
	2	1.904	1.904	1.931	1.931	1.932	1.932
245146	1	1.868	1.879	1.887	1.89	1.906	1.912
	2	1.891	1.904	1.908	1.926	1.937	1.945
245147	1	1.901	1.901	1.903	1.903	1.917	1.917
	2	1.908	1.908	1.908	1.908	1.91	1.91
250243	1	1.916	1.916	1.924	1.924	1.931	1.931
391133	1	1.937	1.937	1.937	1.937	1.937	1.937
	2	1.947	1.947	1.947	1.947	1.947	1.947
391134	1	1.891	1.921	1.936	1.942	1.967	1.995
391382	1	1.817	1.817	1.999	1.999	1.999	1.999
	2	1.893	1.893	1.893	1.893	1.928	1.928
404297	1	1.891	1.891	1.906	1.945	1.988	1.988
405153	1	1.904	1.904	1.947	1.947	1.952	1.952
405329	1	1.887	1.921	1.921	1.959	1.964	1.964
405782	1	1.91	1.91	1.91	1.91	1.924	1.924
407801	1	1.921	1.921	1.921	1.921	1.921	1.921
	2	1.919	1.919	1.919	1.919	1.919	1.919
407802	2	1.931	1.931	1.931	1.931	1.931	1.931
407957	1	1.933	1.933	1.933	1.933	1.933	1.933
407958	1	1.932	1.932	1.932	1.932	1.932	1.932
409802	1	1.899	1.906	1.919	1.93	1.948	1.956
411356	1	1.913	1.913	1.915	1.915	1.926	1.926
412232	1	1.892	1.892	1.923	1.923	1.998	1.998
	2	1.882	1.882	1.926	1.926	1.949	1.949
413414	1	1.92	1.92	1.924	1.924	1.93	1.93
413745	2	1.923	1.923	1.923	1.923	1.926	1.926
414132	1	1.904	1.904	1.919	1.919	1.942	1.942
414464	1	1.87	1.87	1.969	1.969	1.974	1.974
	2	1.855	1.869	1.957	1.97	1.978	1.987
415245	1	1.925	1.925	1.925	1.925	1.925	1.925
415246	1	1.93	1.93	1.93	1.93	1.93	1.93
415247	1	1.927	1.927	1.927	1.927	1.927	1.927
415248	1	1.927	1.927	1.927	1.927	1.927	1.927
415249	1	1.927	1.927	1.927	1.927	1.927	1.927
415472	1	1.89	1.89	1.945	1.945	1.951	1.951
416231	1	1.874	1.874	1.935	1.935	1.935	1.935
416841	1	1.897	1.898	1.903	1.937	1.968	1.975
416931	1	1.932	1.932	1.947	1.947	1.955	1.955
