# Supplementary material for: Bond-length distributions for ions bonded to oxygen: metalloids and post-transition metals
Source: Acta Crystallogr B Struct Sci Cryst Eng Mater. 2018 Jan 12;74(Pt 1):63–78. doi: 10.1107/S2052520617017437 (PMC5798398; doi:10.1107/S2052520617017437)
Supplement: Supplementary file 20 [file b-74-00063-sup20.txt]

ICSD_#	Ion_#	Bond 1	Bond 2	Bond 3	Bond 4	Bond 5	Bond 6	Bond 7	Bond 8
4321	1	2.155	2.155	2.225	2.225	2.347	2.347
	2	2.074	2.074	2.257	2.257	2.33	2.33
31759	1	2.23	2.23	2.23	2.23	2.23	2.23
35358	3	2.127	2.159	2.184	2.225	2.263	2.481
201793	1	2.178	2.187	2.201	2.243	2.267	2.29
281716	1	2.179	2.19	2.191	2.217	2.225	2.236
37134	1	2.12	2.148	2.327	2.355	2.376	2.403	2.624
2276	1	2.345	2.345	2.345	2.345	2.345	2.345	2.345	2.345
89657	1	2.186	2.206	2.27	2.374	2.477	2.484	2.493	2.804
