# Supplementary material for: Bond-length distributions for ions bonded to oxygen: metalloids and post-transition metals
Source: Acta Crystallogr B Struct Sci Cryst Eng Mater. 2018 Jan 12;74(Pt 1):63–78. doi: 10.1107/S2052520617017437 (PMC5798398; doi:10.1107/S2052520617017437)
Supplement: Supplementary file 21 [file b-74-00063-sup21.txt]

ICSD_#	Ion_#	Bond 1	Bond 2	Bond 3	Bond 4	Bond 5	Bond 6	Bond 7	Bond 8	Bond 9	Bond 10	Bond 11	Bond 12
4230	1	2.412	2.515	2.516
8084	1	2.449	2.556	2.556
407561	1	2.527	2.557	2.569
4230	2	2.378	2.721	2.812	3.014
50456	1	2.549	2.573	2.723	3.245
200965	2	2.498	2.624	2.661	2.919
50456	2	2.549	2.573	2.723	3.245	3.356
86782	1	2.581	2.581	2.643	2.839	3.26
407563	2	2.492	2.677	2.755	3.131	3.193
1626	1	2.833	2.833	2.833	2.833	2.833	2.833
35454	3	2.655	2.656	2.859	2.931	3.023	3.11
	4	2.568	2.64	2.876	2.993	3.092	3.107
50457	1	2.612	2.676	2.719	3.066	3.181	3.271
55309	3	2.766	2.791	2.877	2.897	2.955	3.226
100670	1	2.744	2.751	2.79	2.891	2.93	3.081
200965	1	2.455	2.752	2.839	3.061	3.176	3.248
407562	1	2.562	2.636	2.957	2.971	3.06	3.103
35434	1	2.695	2.731	2.731	3.126	3.126	3.18	3.18
	2	2.707	2.707	2.795	3.163	3.163	3.274	3.274
36581	1	2.576	2.899	2.899	3.111	3.144	3.186	3.186
36582	1	2.661	2.793	2.793	3.021	3.189	3.189	3.195
72593	2	2.723	2.788	2.837	2.938	3.131	3.191	3.274
86782	2	2.681	2.772	2.797	2.813	3.027	3.263	3.344
98626	3	2.633	2.778	2.778	2.871	3.073	3.073	3.222
100670	2	2.592	2.66	2.893	3.058	3.127	3.285	3.366
8051	1	2.758	2.912	2.958	2.961	2.983	3.095	3.095	3.297
35358	2	2.878	2.927	2.947	2.972	3.023	3.102	3.135	3.143
48138	1	2.664	2.717	2.764	2.878	2.894	3.053	3.109	3.318
	2	2.703	2.74	2.863	2.929	2.976	2.995	3.155	3.277
55309	2	2.853	2.856	2.872	2.892	2.994	3.102	3.249	3.257
65439	1	2.825	2.825	2.825	2.825	2.94	2.94	2.965	2.965
74875	1	2.559	2.649	2.649	2.823	3.317	3.317	3.363	3.363
98625	1	2.763	2.763	2.886	2.886	2.922	2.922	3.293	3.293
154270	4	2.765	2.86	2.868	2.914	3.037	3.048	3.109	3.264
154271	4	2.785	2.853	2.929	2.974	3.081	3.15	3.165	3.325
250390	1	2.58	2.981	2.981	3.068	3.17	3.17	3.263	3.263
280838	1	2.785	2.83	2.89	2.939	2.968	3.196	3.201	3.228
35358	1	2.731	2.795	2.826	2.922	2.932	2.98	3.018	3.1	3.283
36554	1	2.558	2.833	2.847	2.919	3.02	3.028	3.163	3.176	3.215
55309	1	2.783	2.855	2.885	2.898	2.975	2.982	3.048	3.139	3.272
59944	2	2.801	2.91	2.91	2.942	2.942	3.071	3.082	3.239	3.239
71578	2	2.668	2.72	2.72	2.992	2.992	2.994	3.163	3.181	3.181
72593	1	2.676	2.855	2.868	2.931	2.997	3.194	3.209	3.223	3.35
85095	1	2.687	2.785	2.833	2.966	3.04	3.08	3.136	3.153	3.156
	2	2.725	2.73	2.751	2.823	3.06	3.067	3.239	3.272	3.337
99382	1	2.829	2.893	2.893	2.904	2.904	2.994	3.213	3.404	3.404
154270	2	2.757	2.819	2.841	2.88	2.914	2.936	3.122	3.204	3.373
250096	1	2.762	2.762	2.762	2.907	2.907	2.907	3.255	3.255	3.255
50927	1	2.9	2.958	2.971	3.068	3.082	3.086	3.089	3.169	3.277	3.357
59944	1	2.844	3.013	3.013	3.029	3.029	3.249	3.249	3.26	3.26	3.366
71578	1	2.807	2.909	2.968	2.968	3.062	3.203	3.35	3.35	3.581	3.581
80597	2	2.807	2.921	2.921	2.93	2.93	3.011	3.018	3.101	3.377	3.377
90110	1	2.772	2.859	2.887	2.937	2.976	3.083	3.129	3.144	3.17	3.469
92324	1	2.847	2.847	2.926	2.926	3.111	3.111	3.163	3.163	3.304	3.304
97306	3	2.786	2.822	2.864	2.9	3.066	3.078	3.108	3.271	3.354	3.387
97306	1	2.774	2.791	2.909	2.929	3.131	3.151	3.17	3.193	3.373	3.626
99382	2	2.647	3.06	3.06	3.075	3.075	3.371	3.371	3.448	3.448	3.472
401129	1	2.789	2.849	2.941	2.963	2.993	3.049	3.131	3.208	3.216	3.231
415929	2	2.746	2.778	2.885	2.896	3.023	3.302	3.446	3.467	3.508	3.567
48138	3	2.676	2.843	2.892	2.974	3.003	3.122	3.131	3.16	3.444	3.563	3.674
86099	1	2.772	2.943	2.946	3.021	3.027	3.051	3.064	3.126	3.128	3.304	3.305
97306	2	2.699	2.744	3.006	3.048	3.086	3.129	3.188	3.227	3.548	3.589	3.671
97307	1	2.801	2.85	2.867	2.892	2.951	3.227	3.232	3.239	3.442	3.568	3.605
415929	1	2.816	2.912	2.917	2.961	3.126	3.178	3.223	3.272	3.274	3.413	3.479
8212	2	2.954	2.954	2.954	2.954	2.954	2.954	3.63	3.63	3.63	3.63	3.63	3.63
20108	1	2.779	2.826	2.829	3.039	3.118	3.146	3.157	3.179	3.195	3.21	3.278	3.455
27188	2	2.796	2.88	2.965	3.036	3.057	3.156	3.251	3.443	3.463	3.647	3.943	4.012
62699	1	2.969	2.969	2.969	2.969	2.969	2.969	3.219	3.219	3.219	3.219	3.219	3.219
65773	1	2.747	2.923	2.923	2.945	2.98	2.98	3.198	3.198	3.386	3.386	3.604	3.604
80596	1	2.864	2.87	2.961	2.995	2.998	3.004	3.087	3.272	3.388	3.488	3.634	3.748
154270	3	2.722	2.796	2.919	2.935	3.012	3.048	3.119	3.29	3.564	3.596	3.666	3.688
250340	1	2.97	2.97	2.97	2.97	2.97	2.97	3.345	3.345	3.345	3.345	3.345	3.345
250400	1	3.058	3.058	3.058	3.094	3.094	3.094	3.238	3.238	3.238	3.664	3.664	3.664
